# Supplementary material for: Poly[octa-μ-aqua-tetra­aqua­bis(μ4-5-sulfonatobenzene-1,3-dicarboxyl­ato)nickel(II)tetra­sodium]
Source: Acta Crystallogr Sect E Struct Rep Online. 2009 Mar 25;65(Pt 4):m429–30. doi: 10.1107/S1600536809009489 (PMC2969070; doi:10.1107/S1600536809009489)
Supplement: Supplementary file 2 [file e-65-0m429-Isup2.hkl]

#
# h,k,l, Fc-squared, Fo-squared, sigma(Fo-squared) and status flag
#
data_I
_shelx_title ' p in P2(1)/n'
_shelx_refln_list_code          4
_shelx_F_calc_maximum      240.11
_exptl_crystal_F_000       876.00
_reflns_d_resolution_high  0.8107
 
loop_
 _symmetry_equiv_pos_as_xyz
 'x, y, z'
 '-x+1/2, y+1/2, -z+1/2'
 '-x, -y, -z'
 'x-1/2, -y-1/2, z-1/2'
 
_cell_length_a     7.8770
_cell_length_b    17.2294
_cell_length_c    11.7474
_cell_angle_alpha  90.000
_cell_angle_beta   93.292
_cell_angle_gamma  90.000
 
_shelx_F_squared_multiplier     1.000
 
loop_
 _refln_index_h
 _refln_index_k
 _refln_index_l
 _refln_F_squared_calc
 _refln_F_squared_meas
 _refln_F_squared_sigma
 _refln_observed_status
   2   0   0    11060.23    11530.94    178.56 o
   4   0   0     1738.90     1676.47     62.80 o
   6   0   0      364.60      349.66     12.82 o
   8   0   0        4.85        5.84      6.29 o
   1   1   0     5503.12     5641.24     71.60 o
   2   1   0      221.47      177.93      3.28 o
   3   1   0     7452.01     7399.32     64.15 o
   4   1   0     1100.02     1069.79     13.31 o
   5   1   0      119.90      113.49      3.41 o
   6   1   0     3924.46     3871.37     36.37 o
   7   1   0       41.23       34.82      3.58 o
   8   1   0       24.42       22.58      6.17 o
   9   1   0      166.62      162.07     17.98 o
   0   2   0      510.10      635.11     13.54 o
   1   2   0     1562.75     1564.67     13.88 o
   2   2   0     9838.97    10014.97     77.55 o
   3   2   0     1266.49     1303.26     13.67 o
   4   2   0      272.46      252.55      5.08 o
   5   2   0      154.08      150.52      4.80 o
   6   2   0       63.42       67.99      3.26 o
   7   2   0       79.23       79.61      5.47 o
   8   2   0     1263.22     1308.05     32.34 o
   9   2   0        3.00        0.00      6.57 o
   1   3   0     6224.01     6459.54     50.57 o
   2   3   0      388.39      487.34      6.82 o
   3   3   0       14.06       24.88      2.11 o
   4   3   0     2010.84     1889.74     17.50 o
   5   3   0      802.41      700.60     11.36 o
   6   3   0     2280.80     2248.57     23.44 o
   7   3   0      907.54      935.57     22.12 o
   8   3   0      839.51      776.11     34.84 o
   9   3   0       18.46       16.52      9.33 o
   0   4   0    43600.57    38298.33   2589.33 o
   1   4   0     2797.54     2925.90     24.54 o
   2   4   0     3544.68     3704.31     31.06 o
   3   4   0      178.56      172.14      3.84 o
   4   4   0     2532.79     2462.01     20.27 o
   5   4   0        3.98        4.61      1.45 o
   6   4   0      190.93      192.91      5.34 o
   7   4   0      152.76      147.88      7.12 o
   8   4   0      140.06      130.61      8.80 o
   9   4   0       21.10       25.68     10.45 o
   1   5   0     5015.99     4998.30     40.65 o
   2   5   0     2235.94     2320.06     21.04 o
   3   5   0      940.39      908.03      9.32 o
   4   5   0     1926.97     1812.41     16.20 o
   5   5   0      295.59      266.22      4.83 o
   6   5   0      847.74      816.24     11.58 o
   7   5   0       31.60       24.46      3.77 o
   8   5   0       26.38       29.68      5.62 o
   9   5   0      501.16      615.84     34.39 o
   0   6   0     5842.11     5948.57    216.00 o
   1   6   0     3791.00     4136.90     34.69 o
   2   6   0     1143.90     1048.05     11.56 o
   3   6   0      231.86      196.50      3.95 o
   4   6   0       40.36       37.64      2.21 o
   5   6   0       59.24       65.53      2.97 o
   6   6   0      762.53      795.88     12.69 o
   7   6   0      115.39      100.73      7.11 o
   8   6   0      547.99      550.30     17.28 o
   1   7   0      641.56      579.49      7.79 o
   2   7   0        1.84        1.42      1.06 o
   3   7   0     5847.96     5588.14     40.61 o
   4   7   0     1640.81     1631.30     15.52 o
   5   7   0      808.11      763.11     13.34 o
   6   7   0     3699.08     3525.21     39.06 o
   7   7   0      685.13      674.57     14.09 o
   8   7   0        2.19        2.96      4.16 o
   9   7   0        0.99        8.43      8.37 o
   0   8   0    57652.48    53254.62   1481.22 o
   1   8   0      219.30      199.63      3.91 o
   2   8   0       92.73       66.07      2.72 o
   3   8   0     3584.76     3673.33     28.71 o
   4   8   0     1407.33     1398.81     13.18 o
   5   8   0       39.33       45.13      3.48 o
   6   8   0        4.67        4.51      2.61 o
   7   8   0       76.08       71.90      5.53 o
   8   8   0      458.50      497.86     17.17 o
   1   9   0     7088.35     7185.04     47.58 o
   2   9   0      338.49      364.34      5.42 o
   3   9   0       10.65       12.78      2.29 o
   4   9   0       23.98       25.17      2.24 o
   5   9   0     1726.50     1648.08     22.68 o
   6   9   0      867.29      853.10     15.87 o
   7   9   0        4.72        2.55      2.97 o
   8   9   0      118.16      132.70     10.57 o
   0  10   0      546.27      625.88     10.13 o
   1  10   0      751.69      790.07      8.32 o
   2  10   0     3677.07     3598.49     25.22 o
   3  10   0        2.06        2.25      1.18 o
   4  10   0      704.34      690.28     10.40 o
   5  10   0      394.34      388.63     10.11 o
   6  10   0      137.87      134.38      6.77 o
   7  10   0       80.03       91.55      6.35 o
   8  10   0      327.12      349.52     12.86 o
   1  11   0      163.42      191.96      3.99 o
   2  11   0     1915.79     1890.79     15.61 o
   3  11   0     1164.79     1079.13     12.83 o
   4  11   0      146.93      163.94      7.55 o
   5  11   0      145.78      146.91      6.89 o
   6  11   0       28.81       29.48      4.20 o
   7  11   0     2737.79     2755.94     35.90 o
   8  11   0      148.89      143.39      9.57 o
   0  12   0     4285.38     4480.12     43.84 o
   1  12   0      464.98      478.94      6.70 o
   2  12   0      190.71      183.61      4.70 o
   3  12   0      876.62      823.20     11.12 o
   4  12   0     1162.05     1104.66     18.17 o
   5  12   0      312.27      309.64      9.57 o
   6  12   0      168.20      169.54     10.12 o
   7  12   0        9.61       16.39      3.97 o
   8  12   0       37.93       37.27     16.52 o
   1  13   0     1794.54     1778.11     16.70 o
   2  13   0       65.51       67.77      3.18 o
   3  13   0       12.19       22.44      2.51 o
   4  13   0      915.95      877.10     16.29 o
   5  13   0      211.54      218.59      8.59 o
   6  13   0      115.38      109.46      7.03 o
   7  13   0      109.39      107.29      7.54 o
   0  14   0      323.81      371.51      9.24 o
   1  14   0      270.77      245.22      5.51 o
   2  14   0       76.15      104.88      4.89 o
   3  14   0     1506.52     1455.76     22.60 o
   4  14   0      617.05      628.77     13.89 o
   5  14   0      420.95      426.17     11.91 o
   6  14   0       77.82       88.14      8.97 o
   7  14   0      428.51      407.18     19.83 o
   1  15   0       23.08       16.72      2.09 o
   2  15   0       33.58       31.64      2.81 o
   3  15   0     1937.01     1829.96     25.78 o
   4  15   0      148.41      153.19     11.85 o
   5  15   0      198.47      199.68     10.53 o
   6  15   0      193.00      188.23      9.21 o
   0  16   0       66.19       88.04      6.14 o
   1  16   0      114.09      141.75      9.41 o
   2  16   0      373.34      362.57      7.39 o
   3  16   0      300.78      318.59     10.03 o
   4  16   0      417.24      453.53     12.43 o
   5  16   0       53.73       48.13      5.80 o
   6  16   0      343.54      363.72     19.15 o
   1  17   0      537.41      562.24     10.08 o
   2  17   0        0.28        0.00      2.25 o
   3  17   0      496.60      468.19     20.27 o
   4  17   0      211.40      215.55      9.38 o
   5  17   0      694.08      737.62     32.24 o
   0  18   0      383.08      414.84     12.56 o
   1  18   0      315.66      323.67      7.95 o
   2  18   0        8.61        4.47      3.02 o
   3  18   0       71.39       65.81      6.87 o
   4  18   0      408.50      415.29     12.59 o
   5  18   0       79.67       85.92     11.36 o
   1  19   0        4.99        6.20      2.71 o
   2  19   0      141.19      146.52      8.97 o
   3  19   0      930.22      943.72     21.78 o
   4  19   0      224.74      226.91     16.21 o
   0  20   0      309.58      297.68     11.59 o
   1  20   0       32.89       42.54      4.45 o
   2  20   0      993.90      995.63     29.60 o
   3  20   0      228.72      244.96     16.11 o
   1  21   0      292.95      304.12     16.85 o
  -7   0   1      538.61      589.96     15.27 o
  -5   0   1     1269.36     1336.63     18.72 o
  -3   0   1    25789.99    24522.25    324.02 o
  -1   0   1     3009.87     3120.03     35.99 o
   1   0   1       14.50       17.48      1.70 o
   3   0   1      487.33      703.34     14.54 o
   5   0   1      522.22      547.28     10.59 o
   7   0   1     3765.65     3634.76     88.56 o
   9   0   1       65.90       58.11     12.42 o
  -9   1   1        0.03       25.62     10.34 o
  -8   1   1       85.68       83.68      5.90 o
  -7   1   1        2.77        4.47      2.41 o
  -6   1   1      112.58      108.87      4.44 o
  -5   1   1     5145.17     5375.36     39.57 o
  -4   1   1     1635.16     1523.73     14.62 o
  -3   1   1     1107.55     1161.31     11.97 o
  -2   1   1    57246.71    52398.02   1021.29 o
  -1   1   1       38.89       57.60      1.77 o
   0   1   1     1321.57     1282.08     13.19 o
   1   1   1     7879.67     7966.82     68.61 o
   2   1   1      418.32      373.21      5.43 o
   3   1   1     2587.72     2589.31     45.08 o
   4   1   1     2632.80     2565.43     35.56 o
   5   1   1      157.29      156.45      3.81 o
   6   1   1      567.82      587.57      9.19 o
   7   1   1      232.25      215.15     11.75 o
   8   1   1      655.48      618.73     21.40 o
   9   1   1      178.53      191.78     17.84 o
  -9   2   1      681.75      708.06     34.90 o
  -8   2   1       71.47       78.86      7.08 o
  -7   2   1       41.39       40.82      3.84 o
  -6   2   1       44.89       48.49      3.84 o
  -5   2   1     1541.65     1464.06     15.12 o
  -4   2   1     9309.90     9723.75     71.28 o
  -3   2   1     5073.30     5725.76    114.71 o
  -2   2   1      351.29      368.75      6.18 o
  -1   2   1     5720.75     5850.24     46.65 o
   0   2   1       23.10       26.35      1.29 o
   1   2   1     7736.08     8084.35     62.87 o
   2   2   1     9270.85     9704.92     75.44 o
   3   2   1     1705.01     1697.20     21.48 o
   4   2   1     1208.11     1199.08     30.09 o
   5   2   1     2303.26     2322.07     28.19 o
   6   2   1      376.28      198.09     15.06 o
   7   2   1     1133.75     1141.57     28.37 o
   8   2   1       76.00       99.89      9.77 o
   9   2   1      852.63      876.70     40.18 o
  -9   3   1        0.05        1.97      7.70 o
  -8   3   1      379.00      394.71     13.86 o
  -7   3   1      401.39      395.86      9.60 o
  -6   3   1       90.00       97.55      4.00 o
  -5   3   1      170.14      157.44      4.04 o
  -4   3   1     3474.15     3408.37     32.92 o
  -3   3   1      438.00      399.56      5.72 o
  -2   3   1     7708.80     8233.69     64.66 o
  -1   3   1     2252.75     2413.69     20.52 o
   0   3   1     1147.13     1108.07     10.21 o
   1   3   1     2055.21     2147.95     18.44 o
   2   3   1     1165.57     1321.55     12.85 o
   3   3   1      394.89      540.29      8.86 o
   4   3   1     1497.36     1503.29     14.57 o
   5   3   1       48.55       56.91      2.92 o
   6   3   1       28.12       30.02      3.11 o
   7   3   1        0.07        1.62      2.42 o
   8   3   1      435.21      431.15     17.87 o
   9   3   1       22.37       10.96      9.55 o
  -9   4   1      112.26      130.45     11.88 o
  -8   4   1       80.31       85.05      7.64 o
  -7   4   1      840.68      816.20     19.30 o
  -6   4   1      898.55      873.64     17.01 o
  -5   4   1      668.66      676.03     12.83 o
  -4   4   1      203.51      200.82      4.47 o
  -3   4   1       10.58        7.20      1.26 o
  -2   4   1     6361.03     6487.62     51.95 o
  -1   4   1      631.68      693.80      7.41 o
   0   4   1     1906.50     2074.55     18.09 o
   1   4   1     1674.88     1757.66     15.96 o
   2   4   1      234.76      216.16      3.97 o
   3   4   1       57.21       74.23      3.33 o
   4   4   1     3536.38     3604.99     27.83 o
   5   4   1       14.17       23.63      2.39 o
   6   4   1     2002.09     2056.91     22.89 o
   7   4   1     2147.01     2171.45     24.89 o
   8   4   1      107.44      109.64     15.17 o
   9   4   1      159.17      159.54     18.83 o
  -9   5   1       14.22       13.30     14.64 o
  -8   5   1      200.55      211.04     10.99 o
  -7   5   1      633.10      581.93     16.38 o
  -6   5   1      106.69      115.28      5.55 o
  -5   5   1      330.36      330.66      5.97 o
  -4   5   1     2826.73     2750.50     20.85 o
  -3   5   1       89.21       89.84      3.22 o
  -2   5   1     2024.56     1909.56     17.72 o
  -1   5   1     4892.30     5217.68     42.26 o
   0   5   1      153.23      173.15      6.34 o
   1   5   1    11519.88    11748.08     91.13 o
   2   5   1     1215.07     1306.99     13.40 o
   3   5   1     1073.08      905.38      9.40 o
   4   5   1       43.96       61.93      2.63 o
   5   5   1       11.82       15.09      1.86 o
   6   5   1      715.17      685.87     11.70 o
   7   5   1       28.36       30.27      3.48 o
   8   5   1      632.68      663.22     33.60 o
   9   5   1      133.15      146.05     18.99 o
  -9   6   1      534.51      549.06     22.76 o
  -8   6   1        9.71        9.65      4.45 o
  -7   6   1       29.20       41.57      5.59 o
  -6   6   1      746.37      736.47     11.35 o
  -5   6   1        6.12        4.86      2.30 o
  -4   6   1        3.24        6.17      1.27 o
  -3   6   1     4239.20     4373.10     32.33 o
  -2   6   1      788.55      872.32      9.92 o
  -1   6   1     1468.98     1473.90     14.50 o
   0   6   1      617.93      638.77      7.88 o
   1   6   1     6612.90     6500.70     52.56 o
   2   6   1      788.09      988.61     10.47 o
   3   6   1    11020.41    11132.49     75.65 o
   4   6   1      384.91      374.46      8.94 o
   5   6   1     1173.12     1084.86     13.34 o
   6   6   1      352.59      340.89     10.56 o
   7   6   1      118.14      108.34      6.10 o
   8   6   1       84.42      109.81     10.58 o
  -9   7   1       51.26       55.69     14.67 o
  -8   7   1       58.98       65.00     11.66 o
  -7   7   1      742.90      761.97     15.06 o
  -6   7   1     1180.73     1160.85     16.39 o
  -5   7   1      192.98      215.68      5.61 o
  -4   7   1      385.06      351.29      5.91 o
  -3   7   1      478.29      464.34      5.93 o
  -2   7   1      428.64      555.55      6.69 o
  -1   7   1     2300.82     2424.77     22.32 o
   0   7   1    13394.02    12486.39    107.60 o
   1   7   1     9765.88    10101.88     80.05 o
   2   7   1       67.91       56.58      2.75 o
   3   7   1      508.70      489.30      6.80 o
   4   7   1     2321.84     2217.23     19.63 o
   5   7   1       44.06       52.59      3.86 o
   6   7   1      333.76      330.42      8.24 o
   7   7   1       91.12      104.71      6.20 o
   8   7   1       11.81        5.96      3.94 o
  -9   8   1        7.03        5.39      8.94 o
  -8   8   1      206.54      242.01     12.35 o
  -7   8   1      445.05      448.09     12.26 o
  -6   8   1      897.72      863.56     17.32 o
  -5   8   1      605.60      603.18      9.79 o
  -4   8   1      231.18      218.12      5.63 o
  -3   8   1     2787.81     2791.17     21.37 o
  -2   8   1      177.86      204.55      3.74 o
  -1   8   1     3095.75     3086.71     24.00 o
   0   8   1     8439.07     9137.56     62.60 o
   1   8   1      634.01      573.35      9.06 o
   2   8   1      530.19      543.61      7.16 o
   3   8   1      153.13      143.46      3.76 o
   4   8   1      945.97      904.79      9.99 o
   5   8   1      503.75      498.15      9.66 o
   6   8   1       24.05       17.91      3.49 o
   7   8   1     1678.21     1755.56     25.55 o
   8   8   1      267.23      271.98     11.86 o
  -8   9   1      266.19      252.29     12.88 o
  -7   9   1        0.25        0.00      2.74 o
  -6   9   1       10.64        7.10      2.85 o
  -5   9   1      165.39      174.54      5.43 o
  -4   9   1     2407.79     2348.43     22.90 o
  -3   9   1       77.14       57.96      2.44 o
  -2   9   1    13938.31    14195.78     89.57 o
  -1   9   1        0.17        5.81      1.59 o
   0   9   1      396.84      471.52      5.82 o
   1   9   1     2585.64     2530.76     20.95 o
   2   9   1     5661.61     5544.02     38.26 o
   3   9   1     2361.10     2383.76     19.42 o
   4   9   1      116.76      119.34      3.61 o
   5   9   1       39.52       45.58      4.21 o
   6   9   1      390.92      394.42     10.64 o
   7   9   1       10.45       14.02      3.58 o
   8   9   1     1530.18     1594.81     25.55 o
  -8  10   1      148.51      161.27     10.05 o
  -7  10   1      129.27      141.99      7.45 o
  -6  10   1      554.88      519.58     12.41 o
  -5  10   1      801.81      752.24     11.63 o
  -4  10   1     1842.32     1767.85     19.12 o
  -3  10   1     2117.67     2211.03     20.14 o
  -2  10   1      196.19      189.88      4.54 o
  -1  10   1     3753.25     3863.22     26.56 o
   0  10   1      424.91      470.17      6.07 o
   1  10   1      929.83      834.18      9.15 o
   2  10   1      191.16      208.80      4.06 o
   3  10   1      194.56      196.71      4.08 o
   4  10   1      398.90      420.47      9.10 o
   5  10   1     2174.55     2234.21     28.56 o
   6  10   1       18.61       11.48      3.19 o
   7  10   1      444.09      449.00     12.34 o
   8  10   1      217.70      221.38     11.06 o
  -8  11   1        2.26        7.23      5.94 o
  -7  11   1       86.92      102.16      9.65 o
  -6  11   1      404.00      417.22     11.40 o
  -5  11   1       58.99       64.04      5.00 o
  -4  11   1      451.00      423.34      9.79 o
  -3  11   1       21.11       13.56      1.98 o
  -2  11   1      190.00      233.96      4.87 o
  -1  11   1      562.05      604.97      8.25 o
   0  11   1     6016.84     5692.95     39.54 o
   1  11   1       65.45       89.51      6.55 o
   2  11   1        2.80        6.42      1.34 o
   3  11   1      775.95      762.49      8.75 o
   4  11   1     2593.58     2459.16     30.03 o
   5  11   1      238.64      222.47      8.10 o
   6  11   1      379.92      377.12     10.95 o
   7  11   1        3.61        5.28      3.52 o
   8  11   1       36.06       33.52      6.19 o
  -8  12   1      225.11      262.94     13.77 o
  -7  12   1       91.60       86.34      6.58 o
  -6  12   1     1396.27     1391.94     22.63 o
  -5  12   1      283.71      251.37      8.62 o
  -4  12   1       22.11       27.36      2.90 o
  -3  12   1      894.75      925.10     12.79 o
  -2  12   1      965.32      957.26     10.98 o
  -1  12   1       11.64       10.02      1.65 o
   0  12   1     1213.95     1174.95     12.18 o
   1  12   1       17.11       11.25      1.55 o
   2  12   1       45.01       42.84      2.39 o
   3  12   1       82.21       80.61      4.62 o
   4  12   1      858.92      814.50     15.24 o
   5  12   1       48.63       52.13      4.88 o
   6  12   1      670.11      702.67     15.47 o
   7  12   1       42.72       44.80      5.50 o
  -7  13   1      238.91      238.68     10.05 o
  -6  13   1      328.66      330.70     10.74 o
  -5  13   1       76.82       73.94      5.65 o
  -4  13   1      320.44      313.16      7.60 o
  -3  13   1        4.98        5.66      1.94 o
  -2  13   1     1040.29     1052.02     12.01 o
  -1  13   1      628.19      610.38      8.57 o
   0  13   1       29.35       36.77      2.69 o
   1  13   1      245.35      267.19      5.33 o
   2  13   1      534.63      500.34      7.23 o
   3  13   1      328.30      301.66      7.25 o
   4  13   1       78.27       73.45      5.27 o
   5  13   1       90.18      101.16      7.90 o
   6  13   1      682.75      698.51     15.83 o
   7  13   1       30.64       33.80      5.08 o
  -7  14   1      120.69      136.63     13.04 o
  -6  14   1      517.56      510.15     13.76 o
  -5  14   1      212.57      225.41     12.29 o
  -4  14   1      304.75      274.86      9.09 o
  -3  14   1      272.59      272.45      9.92 o
  -2  14   1      116.51      122.57      4.25 o
  -1  14   1      971.65      958.72     12.62 o
   0  14   1     1653.79     1656.64     17.45 o
   1  14   1      632.46      585.52      8.65 o
   2  14   1        1.03        0.62      2.30 o
   3  14   1      409.99      393.30      9.36 o
   4  14   1      473.79      460.04     16.27 o
   5  14   1     1562.54     1547.21     24.42 o
   6  14   1       34.68       39.00      6.91 o
   7  14   1        2.00       12.06      7.11 o
  -6  15   1      476.69      502.17     16.33 o
  -5  15   1      160.61      167.27      8.23 o
  -4  15   1       34.67       45.06      4.84 o
  -3  15   1      232.29      220.64      6.77 o
  -2  15   1       58.67       60.32      3.68 o
  -1  15   1      288.82      238.51      5.90 o
   0  15   1      675.89      682.84      9.71 o
   1  15   1       30.05       31.57      2.92 o
   2  15   1     1723.10     1616.82     16.69 o
   3  15   1        4.18        8.10      4.44 o
   4  15   1      959.54      988.40     18.43 o
   5  15   1       68.13       67.58      6.01 o
   6  15   1        5.46        8.75      3.97 o
  -6  16   1      519.80      541.86     23.08 o
  -5  16   1      491.40      504.07     13.78 o
  -4  16   1      497.13      510.96     13.15 o
  -3  16   1       70.45       58.29      6.11 o
  -2  16   1      222.72      224.12      6.78 o
  -1  16   1      169.61      178.82      5.34 o
   0  16   1      699.38      659.59     10.59 o
   1  16   1     2119.43     1955.91     20.58 o
   2  16   1      259.46      288.57      8.43 o
   3  16   1      319.10      327.71     10.18 o
   4  16   1      987.38      988.60     18.84 o
   5  16   1      934.30      983.33     20.32 o
   6  16   1      103.38      103.95     11.75 o
  -5  17   1        9.52        5.95      7.84 o
  -4  17   1       49.96       66.32      5.99 o
  -3  17   1        3.29        1.17      2.71 o
  -2  17   1      394.05      410.06      9.29 o
  -1  17   1      226.17      210.54      6.31 o
   0  17   1      102.03      100.71      4.72 o
   1  17   1      266.52      264.64      7.28 o
   2  17   1     1007.78     1009.84     16.76 o
   3  17   1       26.70       33.98      9.22 o
   4  17   1      182.34      182.09      8.65 o
   5  17   1        0.70        3.25      5.04 o
  -5  18   1       61.47       57.41     10.03 o
  -4  18   1      391.76      381.37     12.15 o
  -3  18   1      566.69      617.18     17.65 o
  -2  18   1      277.32      268.66      8.62 o
  -1  18   1      220.22      234.51      6.92 o
   0  18   1       31.97       45.14      3.80 o
   1  18   1      680.97      634.57     11.16 o
   2  18   1       18.57       25.58      4.42 o
   3  18   1      986.62     1007.23     22.10 o
   4  18   1      102.89      131.04      7.89 o
   5  18   1      155.63      163.55     11.37 o
  -4  19   1      139.25      159.94     10.88 o
  -3  19   1      325.36      335.15     12.85 o
  -2  19   1        4.07        3.69      3.09 o
  -1  19   1       47.27       54.24      4.56 o
   0  19   1      826.76      832.36     13.27 o
   1  19   1        8.14       11.64      3.18 o
   2  19   1      182.19      168.20      9.52 o
   3  19   1      456.78      448.40     18.87 o
   4  19   1     1243.94     1214.54     35.49 o
  -3  20   1      140.12      123.56     12.47 o
  -2  20   1        0.04        0.00      3.31 o
  -1  20   1       43.56       37.79      4.78 o
   0  20   1      284.83      277.69      8.03 o
   1  20   1      359.13      347.14     12.47 o
   2  20   1       10.80       10.11      5.15 o
   3  20   1       18.53       12.50      6.32 o
  -1  21   1        0.06        2.71      3.76 o
   0  21   1        1.86        6.41      3.28 o
   1  21   1      113.34      106.76     15.32 o
  -8   0   2        4.25        3.39      3.71 o
  -6   0   2     2950.97     2848.63     40.08 o
  -4   0   2    30642.01    30966.68    378.79 o
  -2   0   2    43649.38    41298.18   1217.05 o
   0   0   2    24183.79    22434.16    296.90 o
   2   0   2     2153.29     2222.21     27.70 o
   4   0   2    10326.76    10376.18    100.23 o
   6   0   2     3144.33     2943.16     73.45 o
   8   0   2       24.85       21.07      8.65 o
  -8   1   2      618.69      657.45     17.69 o
  -7   1   2      684.88      708.05     12.10 o
  -6   1   2     1150.59     1200.88     15.52 o
  -5   1   2     2589.99     2641.40     23.65 o
  -4   1   2     6533.30     6878.80     48.20 o
  -3   1   2     7484.10     7580.82     60.37 o
  -2   1   2       86.15       70.35      1.91 o
  -1   1   2     3742.42     3818.91     33.85 o
   0   1   2     1344.57     1416.49     15.25 o
   1   1   2      831.85      750.53     14.61 o
   2   1   2     5478.09     5594.77     48.78 o
   3   1   2      226.23      189.77      4.60 o
   4   1   2        0.10        2.04      1.10 o
   5   1   2      875.31      824.49     11.36 o
   6   1   2      363.63      364.61      8.07 o
   7   1   2     1124.36     1120.67     28.61 o
   8   1   2      352.21      365.47     16.67 o
   9   1   2      303.07      322.62     17.98 o
  -9   2   2        5.18        1.96      5.73 o
  -8   2   2      302.20      289.85     10.22 o
  -7   2   2      173.40      158.94      9.65 o
  -6   2   2       67.87       55.92      3.47 o
  -5   2   2      125.58      138.11      4.15 o
  -4   2   2     8139.68     8478.34     58.36 o
  -3   2   2       12.18       10.64      1.53 o
  -2   2   2       93.31       46.64      3.68 o
  -1   2   2     2553.67     2702.92     22.47 o
   0   2   2     1528.60     1763.72     15.45 o
   1   2   2     4568.59     4787.04     97.18 o
   2   2   2      367.25      274.74      4.49 o
   3   2   2      432.43      497.81      6.96 o
   4   2   2      962.11      959.64     10.83 o
   5   2   2      341.65      372.07      6.70 o
   6   2   2       85.62       78.90      6.36 o
   7   2   2       25.82       20.47      3.85 o
   8   2   2     2236.87     2143.36     45.95 o
   9   2   2      158.33      124.51     12.09 o
  -9   3   2      131.07      137.95     11.92 o
  -8   3   2      114.39      126.67      7.29 o
  -7   3   2     1575.69     1592.21     24.51 o
  -6   3   2       39.11       47.51      3.35 o
  -5   3   2     1100.32     1076.06     11.68 o
  -4   3   2      772.48      871.29     10.22 o
  -3   3   2      156.26      147.85      3.89 o
  -2   3   2     1028.35     1148.84     12.61 o
  -1   3   2     2404.31     2540.75     27.11 o
   0   3   2     3502.40     3818.58     31.04 o
   1   3   2     1655.87     1728.86     15.61 o
   2   3   2     7391.08     7221.05     57.76 o
   3   3   2       50.80       41.97      1.96 o
   4   3   2     2674.59     2740.66     25.83 o
   5   3   2      442.41      396.70      7.65 o
   6   3   2     2249.03     2212.22     35.37 o
   7   3   2      468.36      460.26     12.35 o
   8   3   2      742.42      736.86     24.23 o
   9   3   2      175.98      178.98     20.17 o
  -9   4   2       36.39       34.43      6.43 o
  -8   4   2      446.46      448.27     16.82 o
  -7   4   2        0.95        1.22      2.46 o
  -6   4   2      854.83      769.15     12.20 o
  -5   4   2       30.29       40.14      2.58 o
  -4   4   2     9979.85     9964.71     85.49 o
  -3   4   2      348.97      402.42     10.16 o
  -2   4   2      356.26      356.14      4.74 o
  -1   4   2     1412.24     1443.47     15.43 o
   0   4   2     3702.59     3610.49     29.93 o
   1   4   2       31.76       17.88      1.27 o
   2   4   2      763.40      822.55      9.31 o
   3   4   2     1846.77     1861.33     16.96 o
   4   4   2     1919.56     1852.42     15.77 o
   5   4   2        3.31        4.07      1.53 o
   6   4   2      656.62      633.96     11.04 o
   7   4   2       79.76       78.70      5.97 o
   8   4   2       12.60       13.56      5.68 o
   9   4   2       13.92       19.22     10.23 o
  -9   5   2      380.62      411.65     25.49 o
  -8   5   2        1.52        4.08      4.05 o
  -7   5   2       37.13       38.17      4.04 o
  -6   5   2      302.23      319.66      8.37 o
  -5   5   2     1300.60     1282.18     17.79 o
  -4   5   2      317.29      344.00      6.00 o
  -3   5   2     1431.30     1455.52     13.12 o
  -2   5   2       27.12        8.59      1.46 o
  -1   5   2     2150.15     2233.31     22.62 o
   0   5   2     1535.81     1612.56     15.24 o
   1   5   2     5792.80     6163.91     54.93 o
   2   5   2     1095.10      982.06     10.97 o
   3   5   2     1755.07     1725.57     15.15 o
   4   5   2        9.70        4.12      1.83 o
   5   5   2      203.58      208.76      4.98 o
   6   5   2      299.96      271.44      7.29 o
   7   5   2      513.83      474.94     11.31 o
   8   5   2      427.27      429.44     27.31 o
  -9   6   2       73.43       92.35      9.15 o
  -8   6   2      204.67      200.26     11.01 o
  -7   6   2      222.52      232.25      7.93 o
  -6   6   2      825.38      835.67     12.10 o
  -5   6   2       24.56       22.59      2.41 o
  -4   6   2      440.27      453.83      8.75 o
  -3   6   2      441.76      487.61      5.75 o
  -2   6   2     6269.09     5973.85     45.45 o
  -1   6   2     1385.44     1610.35     15.62 o
   0   6   2     2129.73     2040.67     23.74 o
   1   6   2      496.22      434.45      7.09 o
   2   6   2     1676.35     1929.96     16.27 o
   3   6   2      551.73      568.09      7.26 o
   4   6   2     1508.28     1503.32     13.65 o
   5   6   2     1083.50     1073.71     12.43 o
   6   6   2       36.62       41.39      3.66 o
   7   6   2      195.13      207.68      7.18 o
   8   6   2      190.47      192.79     13.33 o
  -9   7   2        1.76        0.00      5.43 o
  -8   7   2       45.98       27.61      5.79 o
  -7   7   2      364.49      366.87     13.44 o
  -6   7   2      177.78      157.09      5.46 o
  -5   7   2       87.43       81.01      3.87 o
  -4   7   2     2479.06     2510.01     23.55 o
  -3   7   2     4050.55     3830.79     27.35 o
  -2   7   2     4304.83     4425.93     32.84 o
  -1   7   2     6456.49     6503.62     49.00 o
   0   7   2      918.40     1061.69     11.88 o
   1   7   2     2462.30     2434.55     22.86 o
   2   7   2     4801.09     4821.42     35.39 o
   3   7   2      316.36      338.39      5.35 o
   4   7   2      916.91      917.25     10.94 o
   5   7   2      267.65      285.64      6.08 o
   6   7   2     2095.29     2011.58     23.69 o
   7   7   2      820.45      833.69     16.12 o
   8   7   2       77.13       69.99      9.16 o
  -8   8   2      140.49      134.55      9.80 o
  -7   8   2      327.00      343.36     13.27 o
  -6   8   2      520.05      539.51      9.84 o
  -5   8   2     3841.24     3793.41     33.74 o
  -4   8   2     9480.59     9287.52     70.09 o
  -3   8   2     1409.48     1472.29     14.37 o
  -2   8   2      702.25      827.21      8.40 o
  -1   8   2      822.89      874.13      8.72 o
   0   8   2     3777.68     3822.03     28.87 o
   1   8   2      177.96      171.66      6.04 o
   2   8   2     7322.51     7147.02     47.62 o
   3   8   2      956.99      963.11     10.10 o
   4   8   2     2407.56     2331.74     21.07 o
   5   8   2      344.73      327.67      7.24 o
   6   8   2      378.14      378.37      9.10 o
   7   8   2        1.06        1.76      2.85 o
   8   8   2      223.48      229.86     10.68 o
  -8   9   2       65.92       70.12      8.14 o
  -7   9   2       60.31       55.31      6.31 o
  -6   9   2      272.08      280.34      7.98 o
  -5   9   2     4216.67     4147.34     36.59 o
  -4   9   2      657.52      672.79     10.34 o
  -3   9   2      262.68      271.96      5.41 o
  -2   9   2     1625.67     1704.50     16.05 o
  -1   9   2     1385.95     1334.26     12.12 o
   0   9   2      488.65      468.69      6.21 o
   1   9   2     1628.34     1585.66     13.95 o
   2   9   2      695.68      718.58      8.38 o
   3   9   2      539.74      550.96      7.38 o
   4   9   2      170.04      164.38      4.70 o
   5   9   2     2666.90     2613.05     32.35 o
   6   9   2      135.32      130.05      7.44 o
   7   9   2      226.62      254.01      9.36 o
   8   9   2      141.20      151.02     10.50 o
  -8  10   2      177.43      176.87     11.38 o
  -7  10   2       56.55       66.32      5.65 o
  -6  10   2       34.49       37.82      4.33 o
  -5  10   2     1121.30     1061.24     14.47 o
  -4  10   2      545.26      556.49      9.54 o
  -3  10   2       52.31       66.61      4.92 o
  -2  10   2      342.49      297.33      6.46 o
  -1  10   2        7.89        2.50      1.09 o
   0  10   2      110.82      112.11      3.02 o
   1  10   2        1.66        1.56      1.16 o
   2  10   2      292.63      270.73      5.06 o
   3  10   2      790.64      795.04      9.51 o
   4  10   2     1671.31     1667.19     17.24 o
   5  10   2       13.80       16.32      3.46 o
   6  10   2      403.59      400.48     11.20 o
   7  10   2      380.35      373.82     11.43 o
   8  10   2      626.03      643.99     17.77 o
  -8  11   2       36.23       34.56     11.30 o
  -7  11   2     1038.78     1096.68     20.18 o
  -6  11   2      194.89      195.25      8.22 o
  -5  11   2      103.27      119.53      5.13 o
  -4  11   2      862.29      850.16     12.46 o
  -3  11   2     2327.80     2246.84     22.70 o
  -2  11   2      713.81      724.05      9.00 o
  -1  11   2      247.83      214.69      4.66 o
   0  11   2       35.25       35.23      2.08 o
   1  11   2      272.43      265.80      4.79 o
   2  11   2       89.96       96.37      3.11 o
   3  11   2     2192.35     2168.37     20.50 o
   4  11   2       86.87       95.29      4.07 o
   5  11   2     1423.49     1476.49     22.49 o
   6  11   2       91.33       89.21      6.25 o
   7  11   2     1201.13     1224.22     21.94 o
   8  11   2        3.30        1.10      4.76 o
  -7  12   2      281.13      287.46     11.02 o
  -6  12   2      332.46      334.34     10.52 o
  -5  12   2      589.85      543.00     10.41 o
  -4  12   2      238.60      225.87      6.46 o
  -3  12   2      450.80      448.58      8.67 o
  -2  12   2      436.01      400.00      6.70 o
  -1  12   2      533.19      520.53      7.63 o
   0  12   2     1597.09     1594.01     15.16 o
   1  12   2      318.10      319.74      5.43 o
   2  12   2       55.06       50.10      2.79 o
   3  12   2      981.78      993.37     12.46 o
   4  12   2      378.32      375.59      9.18 o
   5  12   2       19.69       19.48      3.72 o
   6  12   2      735.20      753.97     20.87 o
   7  12   2       82.55       77.10      7.38 o
  -7  13   2       25.27       21.20      6.19 o
  -6  13   2       18.04       15.34      3.90 o
  -5  13   2     1831.98     1855.55     26.70 o
  -4  13   2      869.07      840.35     13.06 o
  -3  13   2       47.76       64.85      4.16 o
  -2  13   2      431.22      400.96      7.54 o
  -1  13   2      180.96      204.58      4.96 o
   0  13   2       57.24       64.72      3.21 o
   1  13   2      558.62      552.82      8.11 o
   2  13   2      326.89      305.44      6.60 o
   3  13   2     1760.07     1727.04     19.90 o
   4  13   2     1439.14     1448.24     22.20 o
   5  13   2       23.59       22.05      4.00 o
   6  13   2      201.80      198.07      8.91 o
   7  13   2      233.11      229.02     11.22 o
  -7  14   2        6.81       14.03      5.84 o
  -6  14   2       17.57       13.24      4.12 o
  -5  14   2      236.85      242.11      9.25 o
  -4  14   2      182.74      184.33      6.44 o
  -3  14   2       65.62       63.12      4.08 o
  -2  14   2      334.81      324.52      7.63 o
  -1  14   2      161.50      156.06      5.63 o
   0  14   2      710.82      646.30      9.20 o
   1  14   2     1693.76     1656.69     17.54 o
   2  14   2        4.49        6.23      1.98 o
   3  14   2     1026.28     1017.22     21.19 o
   4  14   2      693.39      695.90     14.76 o
   5  14   2      241.35      250.28     19.08 o
   6  14   2       21.33       17.03      4.62 o
   7  14   2      154.63      144.05     28.86 o
  -6  15   2        4.29        7.92      3.86 o
  -5  15   2      429.97      431.92     12.37 o
  -4  15   2      628.78      600.85     11.52 o
  -3  15   2      377.67      384.04      8.85 o
  -2  15   2      162.80      170.68      6.02 o
  -1  15   2     3615.12     3431.44     28.28 o
   0  15   2      346.48      364.57      7.04 o
   1  15   2      194.47      211.18      5.85 o
   2  15   2       80.76       70.04      4.80 o
   3  15   2      526.65      528.28     10.44 o
   4  15   2        8.26        8.72      3.25 o
   5  15   2      100.69      111.48      7.14 o
   6  15   2      103.77      107.04     10.74 o
  -6  16   2       43.92       43.97      8.97 o
  -5  16   2       52.44       55.73      5.79 o
  -4  16   2      418.17      422.77     11.48 o
  -3  16   2       95.08       82.60      4.89 o
  -2  16   2      978.90      948.02     14.37 o
  -1  16   2      214.08      249.20      6.69 o
   0  16   2     1154.03     1121.06     14.47 o
   1  16   2      886.35      917.03     12.88 o
   2  16   2     3505.34     3293.87     35.49 o
   3  16   2      358.70      382.86     10.06 o
   4  16   2       13.40       15.97      3.97 o
   5  16   2       87.94       85.71      6.83 o
   6  16   2        2.10        4.43      5.83 o
  -5  17   2      184.29      232.00     12.69 o
  -4  17   2       61.77       55.08      5.78 o
  -3  17   2       78.49       77.98      5.04 o
  -2  17   2      127.71      123.04      6.39 o
  -1  17   2     1080.03      991.85     13.00 o
   0  17   2      242.05      238.57      6.67 o
   1  17   2      589.18      604.40     12.57 o
   2  17   2       68.85       71.93      5.28 o
   3  17   2      926.38      943.06     20.87 o
   4  17   2        9.04        0.00      3.24 o
   5  17   2     1045.59     1089.09     30.26 o
  -5  18   2      185.73      193.69     14.87 o
  -4  18   2       13.19       13.91      4.53 o
  -3  18   2       38.36       38.55      4.23 o
  -2  18   2      102.24       93.88      5.45 o
  -1  18   2      323.54      322.78      9.35 o
   0  18   2     1389.39     1346.98     17.09 o
   1  18   2      231.82      226.55      8.27 o
   2  18   2       85.01       76.07      5.65 o
   3  18   2       76.53       88.23      7.69 o
   4  18   2      650.13      643.56     24.49 o
  -4  19   2      145.22      119.18     12.65 o
  -3  19   2      536.10      536.67     13.74 o
  -2  19   2        5.91        4.45      3.19 o
  -1  19   2      275.15      266.04      8.91 o
   0  19   2       21.39       25.29      3.43 o
   1  19   2      210.62      217.12     13.71 o
   2  19   2      158.86      171.37     10.16 o
   3  19   2      902.78      893.31     24.34 o
   4  19   2      186.89      204.51     17.53 o
  -3  20   2       76.02       76.62     10.73 o
  -2  20   2     1073.06     1033.47     32.02 o
  -1  20   2       16.80       18.43      4.08 o
   0  20   2        9.32        9.23      3.70 o
   1  20   2       89.36      104.88      6.67 o
   2  20   2     1254.48     1332.42     30.50 o
   0  21   2       17.37       32.19      6.56 o
  -9   0   3       47.35       41.42     10.90 o
  -7   0   3     3209.72     3164.71     45.77 o
  -5   0   3     1045.53     1092.02     19.48 o
  -3   0   3     1388.64     1295.01     16.28 o
  -1   0   3     3366.04     3294.76     48.42 o
   1   0   3     5156.83     5089.45     60.99 o
   3   0   3    15103.51    14319.05    134.60 o
   5   0   3      166.81      162.11      7.29 o
   7   0   3     2599.68     2571.88     50.98 o
   9   0   3       47.01       28.88     10.96 o
  -9   1   3       61.30       53.78     11.52 o
  -8   1   3      245.37      244.59     12.29 o
  -7   1   3      772.63      804.34     13.38 o
  -6   1   3     3946.38     4007.35     37.22 o
  -5   1   3     1266.64     1314.52     15.58 o
  -4   1   3     2365.12     2697.39     21.51 o
  -3   1   3     4682.84     4897.20     34.82 o
  -2   1   3      107.20       96.60      2.45 o
  -1   1   3    17145.28    17715.40    167.34 o
   0   1   3     2062.57     2144.66     20.67 o
   1   1   3       15.49       12.43      1.04 o
   2   1   3     1400.34     1363.31     14.48 o
   3   1   3     7384.46     7640.37     60.76 o
   4   1   3     7458.37     7484.15     52.74 o
   5   1   3      108.27      105.98      3.96 o
   6   1   3     1007.21     1044.93     16.46 o
   7   1   3       26.95       29.65      3.76 o
   8   1   3      353.34      396.06     17.90 o
   9   1   3       84.29       81.20     10.74 o
  -9   2   3      474.73      472.90     16.48 o
  -8   2   3       37.37       22.48      3.97 o
  -7   2   3      243.32      247.02      8.89 o
  -6   2   3       95.18      107.54      4.62 o
  -5   2   3     2097.46     1969.89     19.26 o
  -4   2   3      696.90      724.25     10.23 o
  -3   2   3    11199.71    11467.75     87.80 o
  -2   2   3      403.14      491.97      6.91 o
  -1   2   3       11.13       14.97      1.18 o
   0   2   3        9.72        8.13      1.66 o
   1   2   3     7860.97     7792.67     74.83 o
   2   2   3      287.55      358.93      6.42 o
   3   2   3     1710.35     1932.53     17.34 o
   4   2   3      539.52      563.21      8.32 o
   5   2   3    13914.79    13391.97     96.62 o
   6   2   3     1177.38     1133.71     15.70 o
   7   2   3        2.08        3.38      3.11 o
   8   2   3      338.10      320.32     16.37 o
   9   2   3      180.31      186.73     14.40 o
  -9   3   3       23.94       24.95      8.19 o
  -8   3   3      834.72      810.50     19.38 o
  -7   3   3      222.03      226.33      8.65 o
  -6   3   3      779.43      760.32     15.05 o
  -5   3   3     2015.56     2020.49     18.25 o
  -4   3   3     3001.05     2869.09     24.68 o
  -3   3   3      441.06      404.47      6.16 o
  -2   3   3      315.51      352.54      5.67 o
  -1   3   3      949.44      819.03      8.75 o
   0   3   3     2809.57     2851.03     24.39 o
   1   3   3      144.11      124.83      2.71 o
   2   3   3      444.15      392.12      9.23 o
   3   3   3     6460.22     6769.60     53.31 o
   4   3   3     1030.41     1060.15     12.18 o
   5   3   3        1.65        2.54      1.57 o
   6   3   3      242.08      237.09      7.41 o
   7   3   3      205.74      204.38      8.72 o
   8   3   3      599.88      581.38     38.92 o
   9   3   3       32.33       48.22     12.53 o
  -9   4   3        0.78        0.00      4.15 o
  -8   4   3        0.28        0.00      3.12 o
  -7   4   3     2107.97     2030.79     26.41 o
  -6   4   3        2.65        2.92      2.15 o
  -5   4   3       12.76       20.04      3.56 o
  -4   4   3     1538.07     1432.74     43.30 o
  -3   4   3      161.16      233.20      4.34 o
  -2   4   3     4224.01     4287.18     55.55 o
  -1   4   3      519.66      505.70      6.79 o
   0   4   3      330.33      360.80      5.30 o
   1   4   3     3077.04     3308.21     31.70 o
   2   4   3     2289.93     2326.00     24.38 o
   3   4   3     1114.06      939.09     11.89 o
   4   4   3     4069.03     4388.62     39.30 o
   5   4   3      122.59      120.65      4.79 o
   6   4   3      675.95      690.85     10.79 o
   7   4   3      316.87      300.15     10.37 o
   8   4   3      112.60      114.03      8.88 o
  -9   5   3       19.47       15.09      5.66 o
  -8   5   3      715.61      708.65     16.69 o
  -7   5   3      100.39      106.60      5.93 o
  -6   5   3     1491.60     1551.17     21.17 o
  -5   5   3       43.41       44.04      4.00 o
  -4   5   3      573.38      519.69      7.62 o
  -3   5   3      204.93      181.62      3.70 o
  -2   5   3     1966.89     2025.63     19.56 o
  -1   5   3    12028.43    11672.83     91.29 o
   0   5   3      936.35      866.20      9.77 o
   1   5   3       21.29       69.54      4.27 o
   2   5   3     4409.73     4405.04     38.09 o
   3   5   3     2427.62     2584.18     21.45 o
   4   5   3       43.50       30.68      2.32 o
   5   5   3      746.31      756.32     10.15 o
   6   5   3        8.41       18.34      2.89 o
   7   5   3      284.89      279.94     11.13 o
   8   5   3      379.27      399.82     12.96 o
  -9   6   3      480.47      517.79     18.29 o
  -8   6   3       86.81      103.79      8.75 o
  -7   6   3       14.73       12.67      3.21 o
  -6   6   3        0.15        2.01      1.71 o
  -5   6   3     1383.25     1299.04     15.35 o
  -4   6   3      243.46      259.80      6.56 o
  -3   6   3     8351.85     8379.26     62.43 o
  -2   6   3     6538.83     6799.92     47.83 o
  -1   6   3      216.67      249.09      3.86 o
   0   6   3       88.81      133.92      3.38 o
   1   6   3     1907.17     1704.90     42.80 o
   2   6   3      799.10      773.15      8.02 o
   3   6   3      632.65      631.32      7.25 o
   4   6   3       76.20       54.04      2.89 o
   5   6   3     3040.49     2837.78     24.99 o
   6   6   3      277.58      277.81      7.20 o
   7   6   3      303.25      327.98     13.16 o
   8   6   3       96.27       92.61      8.69 o
  -9   7   3       69.54       80.98     15.12 o
  -8   7   3       86.08       86.95     12.75 o
  -7   7   3       58.89       74.77      6.58 o
  -6   7   3     1303.47     1282.65     16.21 o
  -5   7   3        9.90        7.68      2.17 o
  -4   7   3     3963.05     3684.03     32.03 o
  -3   7   3      733.70      743.13      8.82 o
  -2   7   3      291.70      316.13      5.31 o
  -1   7   3     2681.65     2646.67     22.40 o
   0   7   3     5767.43     5658.63     40.46 o
   1   7   3     1580.14     1522.40     13.03 o
   2   7   3      282.25      283.02      4.61 o
   3   7   3        0.47        0.26      1.21 o
   4   7   3     4544.45     4371.64     34.49 o
   5   7   3      718.88      725.25     10.33 o
   6   7   3      675.08      661.27     15.62 o
   7   7   3      278.11      314.34     11.14 o
   8   7   3       14.52       15.95      5.74 o
  -8   8   3      385.96      399.48     15.43 o
  -7   8   3     1532.28     1500.43     22.48 o
  -6   8   3      333.98      342.23      7.99 o
  -5   8   3        2.19        4.04      1.90 o
  -4   8   3     1611.73     1622.30     18.55 o
  -3   8   3       17.03       28.93      2.49 o
  -2   8   3      284.15      328.41      5.66 o
  -1   8   3     3662.63     3592.78     25.85 o
   0   8   3      669.14      676.58      8.09 o
   1   8   3     1547.57     1521.85     13.36 o
   2   8   3      560.19      564.01      7.11 o
   3   8   3     2494.89     2411.80     21.37 o
   4   8   3       45.15       41.75      2.86 o
   5   8   3       79.84       84.85      3.92 o
   6   8   3      126.36      144.87      6.14 o
   7   8   3     1346.24     1359.32     22.08 o
   8   8   3       58.90       64.77      8.21 o
  -8   9   3      239.00      228.89     12.45 o
  -7   9   3       37.00       34.63      4.95 o
  -6   9   3      249.15      245.14      7.05 o
  -5   9   3        0.09        1.68      2.36 o
  -4   9   3      193.09      219.69      5.87 o
  -3   9   3        4.67       11.75      1.93 o
  -2   9   3     2389.38     2416.99     21.05 o
  -1   9   3     2665.84     2736.70     22.88 o
   0   9   3      168.31      184.56      4.32 o
   1   9   3     2499.80     2524.00     20.07 o
   2   9   3    12756.42    12436.90     80.06 o
   3   9   3     2065.80     2002.26     18.96 o
   4   9   3      399.82      394.29      7.33 o
   5   9   3      442.52      454.49      8.32 o
   6   9   3      109.63      120.08      5.92 o
   7   9   3        1.30        0.08      3.10 o
   8   9   3      866.38      934.01     31.00 o
  -8  10   3      887.91      834.84     39.56 o
  -7  10   3      515.97      514.77     14.58 o
  -6  10   3      326.19      294.29      7.79 o
  -5  10   3      489.82      477.39      9.39 o
  -4  10   3       47.02       43.71      3.29 o
  -3  10   3     1641.21     1531.70     17.26 o
  -2  10   3      311.91      340.99      6.26 o
  -1  10   3     3054.74     2949.00     23.07 o
   0  10   3     1362.47     1378.25     12.19 o
   1  10   3     4354.12     4258.34     31.14 o
   2  10   3     1197.73     1157.37     11.96 o
   3  10   3       31.93       42.21      2.85 o
   4  10   3        6.24        7.54      2.08 o
   5  10   3     5551.67     5437.30     46.93 o
   6  10   3      717.26      695.06     14.98 o
   7  10   3        5.51        3.16      3.57 o
   8  10   3      569.82      574.26     33.55 o
  -8  11   3      142.31      126.50     17.93 o
  -7  11   3      144.51      148.65      7.88 o
  -6  11   3      203.35      193.40      6.76 o
  -5  11   3      494.18      492.86      9.81 o
  -4  11   3      995.91      937.94     13.45 o
  -3  11   3       35.30       41.96      3.23 o
  -2  11   3      233.41      219.34      5.22 o
  -1  11   3       33.39       33.33      2.41 o
   0  11   3     3867.44     3665.34     27.79 o
   1  11   3      112.39      112.95      3.29 o
   2  11   3      957.94      917.03     11.53 o
   3  11   3      551.96      574.31      9.10 o
   4  11   3     2403.56     2354.33     22.75 o
   5  11   3      305.63      333.37      9.99 o
   6  11   3      934.92      943.22     18.18 o
   7  11   3      179.65      184.03      8.98 o
  -7  12   3       67.15       74.97      8.10 o
  -6  12   3      345.65      366.95      9.88 o
  -5  12   3      451.16      420.87      9.30 o
  -4  12   3      690.59      676.54     11.49 o
  -3  12   3      361.79      341.97      7.70 o
  -2  12   3      865.74      880.96     11.50 o
  -1  12   3       64.41       69.15      5.19 o
   0  12   3      177.93      167.20      5.39 o
   1  12   3     2141.75     2024.52     16.99 o
   2  12   3      784.78      771.19     11.54 o
   3  12   3       51.78       58.26      3.53 o
   4  12   3      905.99      951.19     12.92 o
   5  12   3      352.39      368.92     10.87 o
   6  12   3      203.12      203.42      8.88 o
   7  12   3      158.38      180.08      9.09 o
  -7  13   3        0.17        3.63      5.18 o
  -6  13   3      459.69      460.69     12.70 o
  -5  13   3      143.11      145.14      6.04 o
  -4  13   3      368.42      365.81      8.55 o
  -3  13   3      169.29      173.57      5.92 o
  -2  13   3     2633.96     2546.89     25.62 o
  -1  13   3      263.95      257.41      5.63 o
   0  13   3       10.94       14.08      2.43 o
   1  13   3     3363.64     3202.96     25.96 o
   2  13   3     2866.65     2816.75     27.61 o
   3  13   3      977.42      961.69     14.83 o
   4  13   3        3.12        4.24      2.29 o
   5  13   3      691.05      701.03     15.46 o
   6  13   3        2.05        1.12      3.34 o
   7  13   3       94.19       93.24      9.86 o
  -7  14   3      301.63      293.41     14.54 o
  -6  14   3      101.49      119.71     11.43 o
  -5  14   3       59.43       69.43      4.78 o
  -4  14   3       90.50      108.50      5.33 o
  -3  14   3      650.48      640.08     11.35 o
  -2  14   3     3103.63     2952.20     29.04 o
  -1  14   3     1379.33     1323.71     14.39 o
   0  14   3       20.51       27.25      2.56 o
   1  14   3      698.23      721.61     10.72 o
   2  14   3      781.93      753.58     12.08 o
   3  14   3       11.10        8.39      2.49 o
   4  14   3        3.16        0.21      2.70 o
   5  14   3      756.79      774.20     16.71 o
   6  14   3      675.92      659.49     16.09 o
  -6  15   3       15.06       15.55      5.56 o
  -5  15   3      286.40      277.74     14.40 o
  -4  15   3     4169.58     4142.88     39.31 o
  -3  15   3      133.56      109.90      5.33 o
  -2  15   3      189.46      177.62      6.18 o
  -1  15   3      424.64      379.10      7.31 o
   0  15   3     1283.77     1259.86     14.24 o
   1  15   3      931.02      938.81     13.99 o
   2  15   3        4.05        8.51      2.38 o
   3  15   3        0.23        1.06      2.30 o
   4  15   3      385.30      395.35     11.59 o
   5  15   3      445.48      446.13     12.91 o
   6  15   3      231.41      243.74     13.29 o
  -6  16   3       90.99       72.30     10.68 o
  -5  16   3      424.21      420.05     15.62 o
  -4  16   3      673.90      686.26     12.93 o
  -3  16   3      274.37      263.02      7.85 o
  -2  16   3      116.56      122.81      5.52 o
  -1  16   3       41.45       36.97      3.69 o
   0  16   3       73.39       73.98      3.89 o
   1  16   3     1017.63      982.53     16.18 o
   2  16   3      569.91      567.91     12.26 o
   3  16   3       79.44       77.31      5.54 o
   4  16   3      254.67      276.99     12.62 o
   5  16   3       69.86       81.52      6.79 o
  -5  17   3        0.19        0.00      5.31 o
  -4  17   3       33.11       37.67      4.20 o
  -3  17   3       51.17       55.18      4.60 o
  -2  17   3     2834.32     2732.27     29.08 o
  -1  17   3        5.99        4.15      2.42 o
   0  17   3      301.15      308.60      9.73 o
   1  17   3       97.45      101.93      7.23 o
   2  17   3     1150.73     1151.68     19.42 o
   3  17   3      105.26      101.15      6.28 o
   4  17   3       30.00       39.14      6.19 o
   5  17   3       80.97       84.44      8.99 o
  -4  18   3      145.40      153.58     13.17 o
  -3  18   3     1147.48     1072.85     16.89 o
  -2  18   3        0.37        0.32      2.61 o
  -1  18   3      425.78      431.78      9.95 o
   0  18   3      162.21      179.44      7.58 o
   1  18   3      607.79      624.22     13.95 o
   2  18   3      363.43      401.55     11.00 o
   3  18   3     1117.83     1139.01     23.99 o
   4  18   3      117.01      138.78     13.11 o
  -3  19   3      229.14      219.53      8.62 o
  -2  19   3        1.51        6.22      3.03 o
  -1  19   3      142.96      147.39      7.21 o
   0  19   3     1927.54     1898.18     25.76 o
   1  19   3      374.78      355.95     14.45 o
   2  19   3       87.96       94.24      6.53 o
   3  19   3        0.74        0.00      5.32 o
  -2  20   3       96.06      102.41      7.34 o
  -1  20   3       37.31       38.32      6.18 o
   0  20   3      129.28      130.58      7.89 o
   1  20   3      633.21      637.78     15.64 o
   2  20   3       48.57       54.03      8.72 o
  -8   0   4      208.60      182.70     12.84 o
  -6   0   4      625.34      616.18     17.76 o
  -4   0   4     3968.01     4100.43     43.77 o
  -2   0   4     6018.92     6368.58     90.86 o
   0   0   4    13441.88    13306.82    179.22 o
   2   0   4      174.05      121.65      4.50 o
   4   0   4     5179.09     5000.39     61.95 o
   6   0   4      302.19      309.41     11.18 o
   8   0   4       97.42      100.53     15.51 o
  -9   1   4      295.38      295.56     11.88 o
  -8   1   4      159.90      167.94      8.84 o
  -7   1   4        4.23        5.48      2.79 o
  -6   1   4      143.78      139.66      6.40 o
  -5   1   4      765.30      762.42     11.29 o
  -4   1   4      958.38      892.14     10.55 o
  -3   1   4     1743.51     1735.59     14.83 o
  -2   1   4      525.40      598.26      7.60 o
  -1   1   4      721.72      743.41      9.36 o
   0   1   4       30.51       11.17      1.50 o
   1   1   4    19392.82    19432.49    148.90 o
   2   1   4      551.57      631.40      7.49 o
   3   1   4     3885.78     3803.90     37.10 o
   4   1   4      144.06      130.97      5.13 o
   5   1   4     1670.96     1638.31     21.18 o
   6   1   4     1800.34     1751.72     21.33 o
   7   1   4      232.84      239.14      8.32 o
   8   1   4      166.83      176.71     13.39 o
  -9   2   4       30.43       20.58      7.46 o
  -8   2   4     2509.93     2495.15     40.16 o
  -7   2   4       42.77       45.08      4.35 o
  -6   2   4      281.38      252.54      7.67 o
  -5   2   4      336.08      356.45      7.31 o
  -4   2   4      272.38      282.68      6.54 o
  -3   2   4       44.08       61.39      2.10 o
  -2   2   4       61.34      134.19      4.01 o
  -1   2   4     1022.00     1145.36     11.87 o
   0   2   4      101.27       76.29      2.44 o
   1   2   4        3.90        8.61      3.82 o
   2   2   4     8863.32     8446.10     66.74 o
   3   2   4     3035.48     3149.36     26.90 o
   4   2   4     1276.00     1319.97     14.62 o
   5   2   4       74.83       76.75      6.36 o
   6   2   4      407.40      424.13     13.96 o
   7   2   4      830.15      780.19     14.98 o
   8   2   4      369.93      390.85     18.19 o
   9   2   4       46.80       60.47     13.94 o
  -9   3   4        6.14       13.47      5.11 o
  -8   3   4       21.85       14.79      4.23 o
  -7   3   4     1716.12     1641.15     25.96 o
  -6   3   4      125.28      117.74      5.66 o
  -5   3   4       89.71       86.69      4.22 o
  -4   3   4      226.67      202.07      4.63 o
  -3   3   4     1065.81     1062.39     11.41 o
  -2   3   4     2617.76     2846.73     35.88 o
  -1   3   4      415.26      331.25      5.13 o
   0   3   4       87.82      129.53      3.43 o
   1   3   4     1265.88     1619.56     15.91 o
   2   3   4     5616.00     5889.23     96.20 o
   3   3   4     4596.97     4769.07     38.29 o
   4   3   4      365.31      430.85      6.78 o
   5   3   4     2207.92     2079.06     22.77 o
   6   3   4     3231.24     3133.38     38.90 o
   7   3   4        6.63        6.61      3.00 o
   8   3   4       16.12       12.93      4.34 o
   9   3   4       21.89       53.44     14.05 o
  -9   4   4        1.13        5.39      4.08 o
  -8   4   4      115.92      124.24      6.92 o
  -7   4   4       76.48       58.97      4.95 o
  -6   4   4      495.51      432.90     13.05 o
  -5   4   4       56.23       59.34      3.76 o
  -4   4   4     2131.26     2028.53     17.89 o
  -3   4   4       29.77       38.18      2.55 o
  -2   4   4      299.90      354.24      7.15 o
  -1   4   4     2399.80     2581.28     23.13 o
   0   4   4    17844.82    17626.43    135.68 o
   1   4   4     4459.37     4702.03    102.37 o
   2   4   4      536.26      582.43      8.00 o
   3   4   4      152.36      141.93      4.69 o
   4   4   4       22.11       34.58      2.41 o
   5   4   4      109.48      110.62      4.50 o
   6   4   4      296.50      307.43      8.43 o
   7   4   4        0.17        0.00      2.85 o
   8   4   4      243.01      255.90     10.81 o
  -9   5   4      656.64      647.00     24.26 o
  -8   5   4        1.29        1.91      3.02 o
  -7   5   4        3.04        0.00      2.52 o
  -6   5   4       58.66       59.43      4.54 o
  -5   5   4     1473.39     1459.75     17.90 o
  -4   5   4     1607.65     1539.37     19.69 o
  -3   5   4     3884.77     3699.88     30.20 o
  -2   5   4     3134.58     3375.07     26.01 o
  -1   5   4     2498.35     2760.16     21.42 o
   0   5   4     7301.07     8038.32     59.49 o
   1   5   4       73.21       34.24      2.67 o
   2   5   4     2246.67     2829.65     22.89 o
   3   5   4        5.26        4.04      1.46 o
   4   5   4      360.26      297.62     13.20 o
   5   5   4     1024.65     1004.83     17.43 o
   6   5   4     2816.92     2642.81     31.66 o
   7   5   4      227.54      231.23     15.39 o
   8   5   4       77.13       71.15      6.95 o
  -9   6   4        3.53        8.41      6.27 o
  -8   6   4     1097.29     1055.34     19.11 o
  -7   6   4        2.03        1.27      2.64 o
  -6   6   4      750.21      760.02     14.20 o
  -5   6   4      559.03      547.08     11.18 o
  -4   6   4      209.81      200.48      5.75 o
  -3   6   4     3024.77     3015.92     28.93 o
  -2   6   4      234.41      213.13      4.28 o
  -1   6   4      500.61      466.07      6.00 o
   0   6   4     1674.33     1736.86     15.14 o
   1   6   4      593.45      638.45      9.10 o
   2   6   4      221.38      155.73      3.93 o
   3   6   4       58.78       53.19      2.75 o
   4   6   4     3423.06     3396.11     28.32 o
   5   6   4      117.54      111.98      4.31 o
   6   6   4      664.67      671.04     12.40 o
   7   6   4       37.56       41.33      5.24 o
   8   6   4      211.15      221.57     10.66 o
  -8   7   4       18.87       18.35      4.66 o
  -7   7   4     1765.67     1714.09     24.67 o
  -6   7   4       44.22       51.41      4.47 o
  -5   7   4        2.68        2.61      2.46 o
  -4   7   4      180.86      166.06      5.04 o
  -3   7   4      547.22      560.69      8.81 o
  -2   7   4      494.63      528.01      7.32 o
  -1   7   4       12.17       30.57      2.40 o
   0   7   4       16.18       18.92      1.65 o
   1   7   4      804.02      759.37      8.28 o
   2   7   4      114.55      147.80      3.38 o
   3   7   4     4140.37     3970.49     31.65 o
   4   7   4     1090.40     1080.08     12.84 o
   5   7   4      400.95      403.39      7.74 o
   6   7   4     1774.81     1779.84     20.82 o
   7   7   4      445.15      465.66     13.85 o
   8   7   4      282.34      298.48     15.22 o
  -8   8   4        4.77        0.87      3.53 o
  -7   8   4      277.61      279.15      9.41 o
  -6   8   4       31.52       29.49      3.31 o
  -5   8   4     2034.85     2000.18     21.60 o
  -4   8   4     4905.44     4646.13     39.45 o
  -3   8   4     1929.75     1921.96     19.68 o
  -2   8   4     1294.58     1332.89     13.63 o
  -1   8   4     4234.74     4124.02     31.70 o
   0   8   4     3277.87     3293.25     24.47 o
   1   8   4      289.70      298.29      5.71 o
   2   8   4     1930.58     1914.95     17.95 o
   3   8   4      369.61      380.25      6.87 o
   4   8   4      862.20      792.48     10.86 o
   5   8   4        2.51        2.01      1.97 o
   6   8   4      435.07      453.41     10.43 o
   7   8   4       40.15       52.64      8.01 o
   8   8   4      121.47      134.89     13.25 o
  -8   9   4        3.08        0.58      4.49 o
  -7   9   4       93.47       89.49      6.72 o
  -6   9   4        8.61        6.79      2.45 o
  -5   9   4      892.14      845.42     12.85 o
  -4   9   4       15.87       17.69      3.35 o
  -3   9   4      570.54      562.24      9.34 o
  -2   9   4     1627.43     1621.70     16.01 o
  -1   9   4     5319.39     5267.10     42.28 o
   0   9   4       16.53       15.71      1.65 o
   1   9   4     4435.60     4234.56     30.85 o
   2   9   4       13.04       13.08      1.89 o
   3   9   4       51.38       56.42      3.19 o
   4   9   4       12.74       21.56      2.74 o
   5   9   4     2924.35     2890.16     26.81 o
   6   9   4      783.34      773.51     20.24 o
   7   9   4        8.64        4.09      4.88 o
   8   9   4        7.96        1.18      9.22 o
  -8  10   4      527.09      504.35     31.19 o
  -7  10   4       24.09       29.39      5.20 o
  -6  10   4        2.18        2.60      2.41 o
  -5  10   4      473.54      442.49      9.22 o
  -4  10   4      198.79      197.89      5.99 o
  -3  10   4     3214.46     3103.64     29.02 o
  -2  10   4      225.56      211.17      5.06 o
  -1  10   4     2360.70     2328.04     19.49 o
   0  10   4      144.53      127.73      3.67 o
   1  10   4      437.88      457.51      6.80 o
   2  10   4     1244.48     1209.89     14.78 o
   3  10   4     1177.74     1169.83     13.83 o
   4  10   4      812.02      797.05     11.42 o
   5  10   4      203.85      198.10      6.04 o
   6  10   4      175.79      189.07     10.21 o
   7  10   4      520.75      519.50     15.45 o
  -8  11   4        0.71        2.87      8.20 o
  -7  11   4      719.26      754.99     16.65 o
  -6  11   4       81.44       85.06      5.05 o
  -5  11   4       34.51       33.02      3.38 o
  -4  11   4       11.02       11.44      2.41 o
  -3  11   4     2043.02     1982.71     21.38 o
  -2  11   4      126.33      106.49      4.42 o
  -1  11   4     1243.55     1241.10     12.85 o
   0  11   4       14.36       22.82      3.15 o
   1  11   4      114.19      115.02      3.77 o
   2  11   4     1285.32     1254.29     15.55 o
   3  11   4    10337.16    10132.82     72.90 o
   4  11   4        6.68        6.37      2.24 o
   5  11   4       53.18       62.01      4.06 o
   6  11   4       34.11       34.87      4.84 o
   7  11   4      262.17      265.22     11.98 o
  -7  12   4      199.94      200.83     10.08 o
  -6  12   4      809.53      781.56     13.69 o
  -5  12   4       94.87       93.11      5.50 o
  -4  12   4      239.17      258.19      7.13 o
  -3  12   4     1202.16     1154.83     15.40 o
  -2  12   4      595.46      564.44      9.90 o
  -1  12   4     4061.92     3870.81     29.94 o
   0  12   4     2199.83     2192.77     19.37 o
   1  12   4     2837.60     2763.20     24.81 o
   2  12   4      692.62      650.03      9.95 o
   3  12   4       27.03       30.00      2.94 o
   4  12   4        3.19        5.70      2.28 o
   5  12   4        5.29        1.97      2.86 o
   6  12   4       88.90      100.15      6.91 o
   7  12   4        6.59        6.75      4.97 o
  -7  13   4      148.91      169.60     11.51 o
  -6  13   4        2.91        6.06      2.85 o
  -5  13   4     1293.46     1284.10     17.96 o
  -4  13   4      141.10      137.22      5.74 o
  -3  13   4     1065.38     1043.26     14.87 o
  -2  13   4      156.19      154.26      5.57 o
  -1  13   4     1237.78     1234.37     14.68 o
   0  13   4      162.23      160.02      4.97 o
   1  13   4       76.22       78.63      4.24 o
   2  13   4      849.02      850.17     12.94 o
   3  13   4       58.06       75.41      5.16 o
   4  13   4       15.06       16.99      2.76 o
   5  13   4      206.48      230.06      9.30 o
   6  13   4       63.23       66.35      6.23 o
   7  13   4        6.01        7.17      5.43 o
  -6  14   4       70.30       79.90      5.84 o
  -5  14   4        5.99        0.57      2.64 o
  -4  14   4      590.79      594.40     11.48 o
  -3  14   4     1135.27     1141.52     16.09 o
  -2  14   4      179.61      178.38      6.16 o
  -1  14   4       44.48       51.49      3.58 o
   0  14   4      445.74      419.87      7.48 o
   1  14   4       68.99       66.56      4.17 o
   2  14   4        8.32        8.07      2.46 o
   3  14   4     1374.25     1326.88     16.44 o
   4  14   4      380.00      372.30      9.23 o
   5  14   4      627.99      618.31     15.04 o
   6  14   4      391.30      409.13     16.84 o
  -6  15   4        8.51        7.82      5.28 o
  -5  15   4       33.59       31.19      3.98 o
  -4  15   4      870.73      862.00     14.50 o
  -3  15   4        6.07        4.70      2.44 o
  -2  15   4        5.50        2.51      2.30 o
  -1  15   4      746.04      707.38     11.97 o
   0  15   4       36.97       38.63      3.76 o
   1  15   4       48.20       53.68      4.07 o
   2  15   4      338.00      353.53      8.64 o
   3  15   4     1086.82     1115.08     18.06 o
   4  15   4       52.23       55.22      5.72 o
   5  15   4        5.75        8.61      3.86 o
   6  15   4       33.06       35.39     20.46 o
  -5  16   4        0.06        0.00      2.81 o
  -4  16   4      936.01      970.82     15.88 o
  -3  16   4       41.43       49.90      4.33 o
  -2  16   4      855.78      810.76     13.56 o
  -1  16   4     2329.37     2315.27     25.42 o
   0  16   4       21.71       23.98      3.95 o
   1  16   4     1322.09     1321.88     17.93 o
   2  16   4     1393.11     1334.70     24.49 o
   3  16   4      159.54      162.25      7.36 o
   4  16   4      444.66      480.77     15.16 o
   5  16   4       94.18       97.41      9.28 o
  -5  17   4      847.21      884.17     23.31 o
  -4  17   4        6.64       11.61      3.32 o
  -3  17   4       32.36       39.49      4.14 o
  -2  17   4      230.12      233.98      9.83 o
  -1  17   4      732.12      687.61     12.46 o
   0  17   4      151.27      149.75      8.01 o
   1  17   4      985.56      965.00     16.73 o
   2  17   4        0.03        0.00      2.65 o
   3  17   4      148.82      146.57      7.72 o
   4  17   4       51.97       52.85      6.91 o
   5  17   4      456.91      490.81     21.91 o
  -4  18   4      117.98      143.89      8.19 o
  -3  18   4      421.64      401.23     10.37 o
  -2  18   4      392.85      388.56      9.83 o
  -1  18   4      639.05      654.73     13.67 o
   0  18   4      467.29      485.38     13.01 o
   1  18   4      156.92      152.16      8.41 o
   2  18   4       91.60      103.22      6.55 o
   3  18   4      577.59      629.17     14.35 o
   4  18   4      943.85      911.28     32.68 o
  -3  19   4      343.15      387.24     11.64 o
  -2  19   4       16.96       14.89      3.79 o
  -1  19   4      256.86      267.14     11.84 o
   0  19   4      556.64      589.03     16.96 o
   1  19   4       22.55       13.41      3.95 o
   2  19   4       38.82       39.40      5.45 o
   3  19   4     1091.62     1096.92     26.74 o
  -2  20   4      632.25      615.56     15.06 o
  -1  20   4      124.28      150.89     13.06 o
   0  20   4       23.88       26.03      9.67 o
   1  20   4      188.96      201.75     10.51 o
  -9   0   5      700.85      660.32     25.37 o
  -7   0   5     1302.64     1289.93     32.76 o
  -5   0   5       82.34       79.53      5.57 o
  -3   0   5     2616.35     2706.02     30.64 o
  -1   0   5     3330.68     3857.23     82.21 o
   1   0   5     6268.52     7035.43     69.45 o
   3   0   5     7505.10     7677.88     76.67 o
   5   0   5      369.43      359.31     14.08 o
   7   0   5     1611.32     1653.23     49.45 o
  -9   1   5        5.10        8.45      4.54 o
  -8   1   5       73.90       50.92      5.93 o
  -7   1   5       32.25       23.29      3.81 o
  -6   1   5     1380.46     1339.86     21.48 o
  -5   1   5     1803.34     1829.04     20.39 o
  -4   1   5      523.92      526.99      8.68 o
  -3   1   5    11934.42    12082.54     81.57 o
  -2   1   5     3533.21     3380.54     25.54 o
  -1   1   5      290.15      353.93      7.17 o
   0   1   5     5259.90     5297.45     46.58 o
   1   1   5      127.02      135.67      3.41 o
   2   1   5       41.00       36.23      2.48 o
   3   1   5     2818.10     2880.00     25.38 o
   4   1   5      887.70      803.78     13.17 o
   5   1   5      471.34      481.85     10.19 o
   6   1   5      244.50      234.89      7.19 o
   7   1   5      127.37      122.39      6.12 o
   8   1   5     1379.14     1416.18     34.05 o
  -9   2   5      208.22      254.57     13.32 o
  -8   2   5        0.28        0.00      3.26 o
  -7   2   5      132.80      139.65      6.73 o
  -6   2   5       41.37       38.25      5.30 o
  -5   2   5       53.76       46.18      3.41 o
  -4   2   5      521.38      553.70      8.17 o
  -3   2   5      666.73      697.58      8.04 o
  -2   2   5       43.49       31.84      1.87 o
  -1   2   5     7058.67     7121.59     57.70 o
   0   2   5    10776.52    11379.52     98.83 o
   1   2   5    15992.12    16485.32    109.30 o
   2   2   5      418.31      463.83      6.08 o
   3   2   5       84.19       61.18      3.19 o
   4   2   5     1121.86     1154.43     15.29 o
   5   2   5     1270.33     1258.25     19.11 o
   6   2   5      936.99      944.60     16.29 o
   7   2   5       59.02       53.91      5.37 o
   8   2   5      258.95      253.82     13.13 o
  -9   3   5        2.84       11.81      6.28 o
  -8   3   5       72.08       78.00      5.85 o
  -7   3   5      195.60      188.06      7.64 o
  -6   3   5       11.98        7.46      2.61 o
  -5   3   5      472.57      465.38     10.08 o
  -4   3   5     2649.69     2624.02     23.71 o
  -3   3   5      111.32       93.19      3.38 o
  -2   3   5      104.83       86.98      4.80 o
  -1   3   5     1801.81     1816.11     16.44 o
   0   3   5     3801.66     3787.92     33.95 o
   1   3   5     3794.63     4196.77     31.05 o
   2   3   5     1884.10     1838.23     17.85 o
   3   3   5       60.71       49.16      2.84 o
   4   3   5      651.18      606.33      9.40 o
   5   3   5      150.88      148.31      5.69 o
   6   3   5       63.87       70.40      4.62 o
   7   3   5      597.51      586.64     12.27 o
   8   3   5      555.16      548.42     18.48 o
  -9   4   5        4.90       14.01      6.79 o
  -8   4   5        3.62        0.00      3.60 o
  -7   4   5     1995.72     2021.88     27.48 o
  -6   4   5       41.60       37.87      3.92 o
  -5   4   5      100.56      104.04      5.19 o
  -4   4   5      274.10      281.96      6.14 o
  -3   4   5     1067.24     1065.72     12.70 o
  -2   4   5        6.60        6.50      1.32 o
  -1   4   5      723.36     1019.17     10.19 o
   0   4   5      527.78      679.02      7.83 o
   1   4   5      569.79      712.74      9.22 o
   2   4   5        1.75        3.86      1.30 o
   3   4   5      343.49      313.84      5.80 o
   4   4   5      291.45      315.56      6.19 o
   5   4   5     1183.91     1160.82     16.33 o
   6   4   5      375.57      378.29     13.92 o
   7   4   5      102.29      110.27      6.52 o
   8   4   5        0.85        5.20      4.20 o
  -9   5   5        3.27        5.50      5.68 o
  -8   5   5       70.29       67.90      5.79 o
  -7   5   5      264.78      223.13     10.90 o
  -6   5   5      647.64      620.52     14.41 o
  -5   5   5      592.65      574.99     10.63 o
  -4   5   5       88.79       71.08      4.22 o
  -3   5   5       25.58       18.89      2.11 o
  -2   5   5     1654.09     1587.69     15.74 o
  -1   5   5     3329.85     3736.42     28.32 o
   0   5   5       36.87       31.12      1.88 o
   1   5   5      175.31      164.47      3.69 o
   2   5   5     1891.69     1828.96     16.82 o
   3   5   5      922.50      882.75     12.61 o
   4   5   5     2946.32     2858.53     24.95 o
   5   5   5       13.31       14.32      2.75 o
   6   5   5      441.38      435.10     10.05 o
   7   5   5      123.89      129.72      7.87 o
   8   5   5      281.37      307.26     12.28 o
  -8   6   5      185.53      172.33      8.28 o
  -7   6   5        9.01       16.14      3.53 o
  -6   6   5       37.67       36.24      4.55 o
  -5   6   5      847.81      822.54     14.53 o
  -4   6   5      265.74      241.21      8.17 o
  -3   6   5      668.87      661.40      9.77 o
  -2   6   5       27.42       30.81      2.09 o
  -1   6   5      945.11      887.67      9.56 o
   0   6   5      170.63      150.52      3.72 o
   1   6   5     9878.01     9568.31     66.15 o
   2   6   5       92.24      112.12      3.91 o
   3   6   5      381.39      407.52      7.38 o
   4   6   5      230.97      245.95      5.86 o
   5   6   5      109.19       97.33      5.11 o
   6   6   5      154.92      154.15      6.47 o
   7   6   5       15.71       11.77      4.20 o
   8   6   5      103.84      130.13     10.27 o
  -8   7   5      182.50      188.60      8.71 o
  -7   7   5        0.99        0.00      2.79 o
  -6   7   5       10.89        9.48      2.88 o
  -5   7   5       85.59       83.95      4.25 o
  -4   7   5       38.91       35.80      3.82 o
  -3   7   5     1640.10     1561.92     17.09 o
  -2   7   5     2239.39     2266.66     19.97 o
  -1   7   5       78.82       86.93      3.14 o
   0   7   5     6346.82     6004.86     42.88 o
   1   7   5        4.99        3.67      1.18 o
   2   7   5      124.14      105.03      3.68 o
   3   7   5      514.11      522.48      8.25 o
   4   7   5     2571.73     2568.14     23.68 o
   5   7   5      199.54      210.29      5.90 o
   6   7   5      408.44      422.51     10.24 o
   7   7   5      125.84      118.46      8.74 o
   8   7   5       88.53      100.62      9.74 o
  -8   8   5      243.79      251.67     14.71 o
  -7   8   5      650.99      647.16     16.90 o
  -6   8   5      526.24      538.11     12.47 o
  -5   8   5      290.57      309.01      7.51 o
  -4   8   5       44.53       55.36      3.93 o
  -3   8   5      489.57      491.92      8.69 o
  -2   8   5      390.00      387.27      6.62 o
  -1   8   5      216.87      243.35      5.07 o
   0   8   5      313.33      344.52      5.50 o
   1   8   5     1429.00     1452.16     13.56 o
   2   8   5       12.81       14.07      1.91 o
   3   8   5     3435.77     3414.00     28.96 o
   4   8   5       77.87       74.01      3.86 o
   5   8   5      530.70      541.20      9.50 o
   6   8   5      170.12      165.07      9.96 o
   7   8   5      494.59      504.96     15.14 o
   8   8   5        3.78        0.00      9.27 o
  -8   9   5       23.47       15.06      5.31 o
  -7   9   5      247.75      234.13      9.14 o
  -6   9   5     1017.38     1025.61     15.27 o
  -5   9   5      319.36      325.76      8.31 o
  -4   9   5      802.85      779.85     12.01 o
  -3   9   5      371.88      387.19      7.89 o
  -2   9   5     1004.33      981.49     13.90 o
  -1   9   5       32.38       46.25      2.50 o
   0   9   5       13.94       10.87      1.77 o
   1   9   5       42.91       47.29      5.07 o
   2   9   5     2346.97     2241.50     22.66 o
   3   9   5       38.30       42.46      3.05 o
   4   9   5       15.35       17.56      2.57 o
   5   9   5       10.34       12.35      2.52 o
   6   9   5      861.62      849.76     16.87 o
   7   9   5        3.63        6.74      4.16 o
  -8  10   5       33.08       35.07      7.94 o
  -7  10   5      180.68      189.10      8.57 o
  -6  10   5       77.38       76.36      4.83 o
  -5  10   5      171.16      184.35      6.82 o
  -4  10   5        4.53        4.89      2.16 o
  -3  10   5      975.84      958.20     13.43 o
  -2  10   5     3416.45     3276.74     30.12 o
  -1  10   5     2694.58     2679.21     22.00 o
   0  10   5        0.39        3.95      1.41 o
   1  10   5     3773.71     3667.36     30.25 o
   2  10   5      280.54      288.44      6.90 o
   3  10   5      193.68      199.89      5.58 o
   4  10   5     1446.66     1380.14     16.33 o
   5  10   5      616.73      609.35     10.58 o
   6  10   5      258.66      273.29      8.77 o
   7  10   5      142.91      150.98     17.55 o
  -7  11   5       23.79       21.94      5.53 o
  -6  11   5      122.48      125.35      5.98 o
  -5  11   5       82.16       92.96      5.04 o
  -4  11   5      941.77      890.90     14.40 o
  -3  11   5        4.51        7.63      2.26 o
  -2  11   5      250.24      250.25      6.49 o
  -1  11   5      315.60      323.27      6.44 o
   0  11   5     4728.40     4577.20     33.98 o
   1  11   5     2471.71     2469.99     24.79 o
   2  11   5      126.26      139.52      4.79 o
   3  11   5      762.80      744.19     11.14 o
   4  11   5      484.87      470.37      9.04 o
   5  11   5       91.18       97.60      4.87 o
   6  11   5       24.39       16.91      4.03 o
   7  11   5       37.79       42.03     13.37 o
  -7  12   5        2.29        3.58      4.77 o
  -6  12   5       45.43       44.61      4.45 o
  -5  12   5      567.15      562.75     11.27 o
  -4  12   5      295.68      301.04      7.91 o
  -3  12   5     1816.84     1811.79     20.94 o
  -2  12   5       64.69       59.82      3.94 o
  -1  12   5     1240.68     1245.56     13.51 o
   0  12   5      965.48      990.51     12.61 o
   1  12   5     5173.53     5062.54     43.59 o
   2  12   5       22.20       19.19      2.77 o
   3  12   5      240.55      227.95      8.00 o
   4  12   5      393.28      408.84      8.66 o
   5  12   5      126.04      126.93      5.60 o
   6  12   5      439.52      443.27     12.98 o
   7  12   5      604.89      673.96     25.50 o
  -7  13   5        6.55        0.39      5.64 o
  -6  13   5     1474.28     1504.85     20.75 o
  -5  13   5      319.23      316.66      8.73 o
  -4  13   5       61.07       55.23      4.29 o
  -3  13   5      175.53      166.27      6.18 o
  -2  13   5     1179.88     1150.38     15.67 o
  -1  13   5     4022.65     3858.18     35.24 o
   0  13   5      114.54      121.17      5.35 o
   1  13   5      267.50      282.69      7.29 o
   2  13   5      254.74      256.86      7.15 o
   3  13   5       49.63       57.47      3.93 o
   4  13   5      472.12      489.15     11.15 o
   5  13   5       12.20       12.50      4.79 o
   6  13   5       35.70       35.05      5.66 o
  -6  14   5      302.44      289.99     16.81 o
  -5  14   5       93.57      102.52      5.82 o
  -4  14   5       13.46       14.35      3.08 o
  -3  14   5      750.46      747.57     17.09 o
  -2  14   5       31.59       34.79      3.48 o
  -1  14   5      818.09      796.17     12.65 o
   0  14   5        1.87        0.66      2.31 o
   1  14   5      153.66      156.00      5.99 o
   2  14   5        1.90        4.54      2.37 o
   3  14   5      292.52      302.04      8.27 o
   4  14   5      333.98      356.22      9.30 o
   5  14   5      167.35      196.19      9.17 o
   6  14   5      180.57      210.28     11.06 o
  -6  15   5       43.10       50.07      6.53 o
  -5  15   5      223.57      235.86      8.27 o
  -4  15   5      630.07      615.86     12.31 o
  -3  15   5       66.29       65.44      4.69 o
  -2  15   5        6.06        6.98      2.53 o
  -1  15   5      238.73      250.06      7.90 o
   0  15   5     1974.58     1897.56     22.22 o
   1  15   5      353.73      347.84      8.65 o
   2  15   5      521.99      514.41     10.65 o
   3  15   5      856.47      844.89     14.34 o
   4  15   5      353.46      355.01     10.44 o
   5  15   5      225.03      260.37     11.69 o
  -5  16   5      126.00      129.85      7.79 o
  -4  16   5       51.13       57.31      4.81 o
  -3  16   5      242.70      232.31      7.92 o
  -2  16   5      105.55      106.01      5.54 o
  -1  16   5        4.63        2.13      3.05 o
   0  16   5       23.62       20.96      3.31 o
   1  16   5      479.58      480.26     10.40 o
   2  16   5        3.23        2.17      3.00 o
   3  16   5      202.21      193.76      8.21 o
   4  16   5      278.78      289.42      9.93 o
   5  16   5      520.25      525.61     22.61 o
  -4  17   5        1.44        0.00      3.33 o
  -3  17   5      314.14      304.28      8.96 o
  -2  17   5      519.48      531.14     11.33 o
  -1  17   5      148.60      136.49      7.70 o
   0  17   5       14.29       11.77      3.87 o
   1  17   5        0.08        0.04      2.67 o
   2  17   5     1146.37     1143.10     19.18 o
   3  17   5        0.71        0.07      3.26 o
   4  17   5      423.47      420.86     20.44 o
  -4  18   5       16.63       18.18      5.20 o
  -3  18   5      521.61      547.04     12.98 o
  -2  18   5      485.13      508.38     11.46 o
  -1  18   5      504.36      515.23     13.87 o
   0  18   5       43.11       56.88      5.83 o
   1  18   5        6.00        8.44      3.56 o
   2  18   5      167.27      164.17      8.07 o
   3  18   5      497.74      482.17     13.97 o
  -2  19   5       29.79       34.79      5.80 o
  -1  19   5      363.34      323.35     12.47 o
   0  19   5      941.36      925.42     26.42 o
   1  19   5       61.14       64.71      6.41 o
   2  19   5      224.58      262.48     10.80 o
  -8   0   6     2497.48     2386.43    111.80 o
  -6   0   6       10.07        1.92      4.30 o
  -4   0   6     1528.83     1468.16     24.20 o
  -2   0   6     2339.32     2480.84     28.79 o
   0   0   6     5276.55     5147.58     53.74 o
   2   0   6      642.93      692.64     11.95 o
   4   0   6     3300.41     3195.12     45.09 o
   6   0   6     1696.51     1745.12     31.99 o
   8   0   6      769.76      757.94     25.62 o
  -9   1   6      207.21      194.70     14.58 o
  -8   1   6      192.88      198.77     12.01 o
  -7   1   6        7.91       11.06      3.92 o
  -6   1   6     1974.31     1956.04     25.59 o
  -5   1   6      203.82      213.44      6.08 o
  -4   1   6        7.75       10.21      1.96 o
  -3   1   6     1083.14     1035.21     10.99 o
  -2   1   6        0.28       12.73      2.46 o
  -1   1   6       44.00       61.58      2.68 o
   0   1   6      409.17      462.67      6.87 o
   1   1   6     6965.56     7155.97     50.64 o
   2   1   6     2421.46     2392.70     20.27 o
   3   1   6      485.17      470.24     12.45 o
   4   1   6      798.01      814.88     12.74 o
   5   1   6     1667.23     1655.39     20.83 o
   6   1   6      206.80      203.38      7.31 o
   7   1   6      424.89      437.93     10.85 o
   8   1   6        4.39        8.48      4.43 o
  -9   2   6       25.61       26.40      7.61 o
  -8   2   6       14.78        3.72      4.05 o
  -7   2   6      256.63      240.03     10.03 o
  -6   2   6     1192.29     1238.08     19.28 o
  -5   2   6      216.29      210.54      6.99 o
  -4   2   6       89.39       74.39      3.64 o
  -3   2   6     2120.39     2113.67     19.96 o
  -2   2   6     4604.92     4688.85     36.81 o
  -1   2   6     1753.32     1941.08     16.76 o
   0   2   6       40.79       35.01      2.22 o
   1   2   6       46.79       69.39      2.68 o
   2   2   6      165.20      148.92      8.51 o
   3   2   6       20.14       20.02      2.19 o
   4   2   6      114.00      120.79      5.12 o
   5   2   6       85.55       84.51      4.82 o
   6   2   6     2611.09     2568.38     31.94 o
   7   2   6       53.55       51.61      4.86 o
   8   2   6      221.25      237.91      9.82 o
  -8   3   6       43.40       42.95      5.91 o
  -7   3   6     1404.25     1397.99     22.03 o
  -6   3   6      493.89      472.78     11.16 o
  -5   3   6       60.85       59.49      5.63 o
  -4   3   6       16.23       20.01      3.30 o
  -3   3   6     1404.06     1364.40     13.53 o
  -2   3   6     2140.17     2344.08     18.40 o
  -1   3   6    12461.81    12701.03     91.57 o
   0   3   6        0.66        4.06      1.77 o
   1   3   6       53.82       74.74      2.96 o
   2   3   6     1043.93     1082.46     12.76 o
   3   3   6      543.59      559.04      8.94 o
   4   3   6     1101.87     1074.18     15.30 o
   5   3   6      318.13      289.47      7.88 o
   6   3   6      142.84      160.96      6.60 o
   7   3   6      126.90      113.75      6.97 o
   8   3   6       38.88       42.32      6.14 o
  -8   4   6      278.74      265.28     12.74 o
  -7   4   6       38.04       32.06      4.48 o
  -6   4   6       17.47       22.32      3.74 o
  -5   4   6       24.69       22.38      3.22 o
  -4   4   6     6066.87     5818.62     46.79 o
  -3   4   6     1735.56     1792.84     21.88 o
  -2   4   6      407.11      400.13      6.44 o
  -1   4   6      196.97      186.79      4.74 o
   0   4   6     1307.87     1197.38     12.85 o
   1   4   6      684.36      693.58      7.94 o
   2   4   6     9139.96     9087.04     74.51 o
   3   4   6      848.19      853.26     11.34 o
   4   4   6      576.61      516.08     10.11 o
   5   4   6       87.48       88.58      4.95 o
   6   4   6       55.35       58.68      4.60 o
   7   4   6      109.61      108.79      6.83 o
   8   4   6      108.48      118.49     10.21 o
  -8   5   6       10.45        5.53      3.90 o
  -7   5   6      168.10      150.38      7.42 o
  -6   5   6      240.77      252.60      8.54 o
  -5   5   6      491.78      493.13     11.14 o
  -4   5   6       28.85       28.83      3.05 o
  -3   5   6     1570.27     1530.17     16.72 o
  -2   5   6     1968.59     2222.82     19.49 o
  -1   5   6     1617.66     1566.34     21.24 o
   0   5   6     6475.99     7209.40     48.13 o
   1   5   6    12068.48    11922.23     81.30 o
   2   5   6      666.34      631.43      8.74 o
   3   5   6      243.88      287.79      7.12 o
   4   5   6      179.52      174.20      5.56 o
   5   5   6      318.10      312.83      9.28 o
   6   5   6      172.74      159.77      6.81 o
   7   5   6       28.77       24.50      4.01 o
   8   5   6        6.82        1.51      5.35 o
  -8   6   6        3.35        7.13      3.74 o
  -7   6   6        1.00        0.33      3.31 o
  -6   6   6      732.10      746.57     16.09 o
  -5   6   6      246.67      256.97      8.12 o
  -4   6   6      264.09      259.07      6.74 o
  -3   6   6      407.56      407.80      7.73 o
  -2   6   6     3882.84     3594.60     28.81 o
  -1   6   6       80.38       82.94      3.15 o
   0   6   6      477.31      468.95      6.43 o
   1   6   6     1732.83     1802.97     15.65 o
   2   6   6       70.42       71.36      3.24 o
   3   6   6      163.91      177.37      4.86 o
   4   6   6     1626.64     1594.54     22.34 o
   5   6   6        6.76        8.44      2.75 o
   6   6   6      342.73      344.44      9.44 o
   7   6   6        0.02        0.00      2.80 o
   8   6   6      405.99      442.98     20.54 o
  -8   7   6       16.30       14.80      4.60 o
  -7   7   6      485.78      479.66     12.52 o
  -6   7   6      189.36      179.25      9.66 o
  -5   7   6      182.91      198.12      8.24 o
  -4   7   6      231.93      248.26      7.08 o
  -3   7   6     1805.98     1725.54     20.53 o
  -2   7   6       36.27       43.18      3.04 o
  -1   7   6     2687.88     2633.44     21.02 o
   0   7   6      601.16      560.53      7.33 o
   1   7   6      432.94      477.43      7.55 o
   2   7   6      513.60      466.88      8.79 o
   3   7   6     1566.09     1508.86     16.23 o
   4   7   6      729.24      703.26     10.57 o
   5   7   6       22.39       25.12      3.59 o
   6   7   6      453.64      436.33     10.85 o
   7   7   6      621.79      668.26     18.70 o
   8   7   6       10.04       10.26      6.79 o
  -8   8   6      439.36      438.19     15.67 o
  -7   8   6        4.04        1.66      3.19 o
  -6   8   6       73.02       72.10      5.71 o
  -5   8   6     1752.98     1705.07     20.18 o
  -4   8   6     2484.73     2365.40     24.46 o
  -3   8   6     2302.52     2227.59     22.84 o
  -2   8   6       93.91       84.72      4.20 o
  -1   8   6      689.09      680.08      8.49 o
   0   8   6     3329.67     3194.12     26.64 o
   1   8   6      122.77      130.15      4.19 o
   2   8   6     2224.36     2287.77     21.43 o
   3   8   6        3.82        4.45      1.87 o
   4   8   6      692.27      697.75     10.74 o
   5   8   6     1298.13     1295.84     16.12 o
   6   8   6      745.08      753.50     14.50 o
   7   8   6      759.99      778.61     19.36 o
  -8   9   6       28.85       24.06      6.09 o
  -7   9   6       84.09       89.58      6.41 o
  -6   9   6      341.32      365.31     10.75 o
  -5   9   6      159.16      171.35      6.23 o
  -4   9   6        5.96        3.21      2.00 o
  -3   9   6       21.72       20.01      3.28 o
  -2   9   6      192.61      198.17      5.68 o
  -1   9   6       48.62       55.26      2.84 o
   0   9   6       48.02       55.08      3.01 o
   1   9   6     4901.40     4767.09     37.55 o
   2   9   6       28.45       22.59      2.80 o
   3   9   6       60.86       70.63      3.80 o
   4   9   6       78.85       79.83      4.21 o
   5   9   6     3535.51     3404.03     31.34 o
   6   9   6       42.88       38.87      5.03 o
   7   9   6        6.13        5.93      4.50 o
  -7  10   6      133.77      140.14      7.91 o
  -6  10   6      415.00      432.94     10.86 o
  -5  10   6     1533.67     1474.31     19.10 o
  -4  10   6       81.83       85.59      5.71 o
  -3  10   6      435.18      427.42      8.81 o
  -2  10   6     1786.72     1726.86     19.43 o
  -1  10   6     2661.01     2587.38     21.78 o
   0  10   6       18.22       21.99      2.39 o
   1  10   6     1781.90     1747.73     19.55 o
   2  10   6       95.80       96.70      4.20 o
   3  10   6      412.14      412.78      8.17 o
   4  10   6      427.08      443.92      8.84 o
   5  10   6     1091.37     1113.76     15.30 o
   6  10   6      756.95      736.48     14.79 o
   7  10   6       48.32       50.07     13.49 o
  -7  11   6      547.94      591.01     28.58 o
  -6  11   6      162.69      153.95      8.63 o
  -5  11   6       85.96       90.29      5.26 o
  -4  11   6      202.05      195.95      7.65 o
  -3  11   6       15.54       16.76      2.75 o
  -2  11   6      550.68      570.70     10.24 o
  -1  11   6     5533.72     5553.48     43.33 o
   0  11   6       82.29       75.69      4.08 o
   1  11   6     2077.01     1962.04     21.57 o
   2  11   6     1061.07     1065.59     14.90 o
   3  11   6     1050.49     1036.45     13.89 o
   4  11   6      157.94      155.50      5.75 o
   5  11   6       84.25       97.60      5.46 o
   6  11   6      158.13      157.30      8.27 o
   7  11   6     1158.96     1256.97     51.64 o
  -7  12   6        2.73        0.73      4.90 o
  -6  12   6      523.91      537.44     11.77 o
  -5  12   6      917.47      891.41     14.81 o
  -4  12   6     1002.84      941.33     14.72 o
  -3  12   6     4555.25     4476.48     40.66 o
  -2  12   6      976.88     1006.86     14.50 o
  -1  12   6       44.89       50.64      3.97 o
   0  12   6        7.40        4.16      2.04 o
   1  12   6       83.86       75.02      4.37 o
   2  12   6      903.28      877.57     13.58 o
   3  12   6       23.87       27.79      3.13 o
   4  12   6      288.52      302.77      7.79 o
   5  12   6      466.45      478.58     10.11 o
   6  12   6       12.04        7.33      4.58 o
  -6  13   6       96.72       91.12      5.88 o
  -5  13   6      700.40      719.99     13.47 o
  -4  13   6        1.92        1.32      2.40 o
  -3  13   6       27.80       22.39      3.33 o
  -2  13   6      611.64      621.21     11.31 o
  -1  13   6      228.81      234.46      6.72 o
   0  13   6      428.60      419.99      9.01 o
   1  13   6     2047.98     2031.93     22.98 o
   2  13   6      532.34      511.16     10.39 o
   3  13   6       30.52       23.11      4.10 o
   4  13   6      444.74      462.17      9.92 o
   5  13   6      938.27      952.06     14.78 o
   6  13   6       24.14       28.67      5.78 o
  -6  14   6       87.97       88.74      7.13 o
  -5  14   6       93.22      101.20      5.96 o
  -4  14   6       60.31       62.10      4.78 o
  -3  14   6      193.30      189.13      6.95 o
  -2  14   6      113.54      122.98      5.68 o
  -1  14   6       84.46       81.57      5.97 o
   0  14   6      442.26      420.62      9.29 o
   1  14   6     1535.08     1458.90     20.04 o
   2  14   6      328.29      350.37      8.85 o
   3  14   6       10.88       11.31      3.00 o
   4  14   6       32.91       38.46      4.36 o
   5  14   6       60.06       72.67      5.85 o
  -5  15   6      343.71      327.84     14.74 o
  -4  15   6        1.94        1.94      2.65 o
  -3  15   6      144.30      151.13      6.57 o
  -2  15   6        1.74        3.79      2.62 o
  -1  15   6     2390.07     2335.18     31.70 o
   0  15   6      138.29      129.11      7.05 o
   1  15   6      382.99      388.44      9.35 o
   2  15   6        9.08        6.54      3.15 o
   3  15   6     1545.60     1567.04     27.45 o
   4  15   6      118.91      119.56      7.08 o
   5  15   6       10.01        2.46      4.93 o
  -5  16   6      487.73      496.74     15.56 o
  -4  16   6      128.47      129.48      6.64 o
  -3  16   6      624.49      639.44     12.75 o
  -2  16   6      458.21      442.90     10.30 o
  -1  16   6       12.25       17.19      3.97 o
   0  16   6      728.44      731.82     20.52 o
   1  16   6        0.04        0.00      2.50 o
   2  16   6      586.15      607.94     12.30 o
   3  16   6      319.55      348.78      9.69 o
   4  16   6      114.84      117.71      7.90 o
  -4  17   6        2.82        0.00      3.53 o
  -3  17   6      253.72      255.84      8.67 o
  -2  17   6      115.69      114.20      7.52 o
  -1  17   6      131.92      132.07      9.23 o
   0  17   6       62.45       57.42      5.93 o
   1  17   6     2637.55     2659.30     29.79 o
   2  17   6       76.77       76.48      5.50 o
   3  17   6      193.17      201.47     12.25 o
  -3  18   6      135.76      144.64      9.21 o
  -2  18   6       71.13       67.56      7.24 o
  -1  18   6      153.90      155.77      8.69 o
   0  18   6      897.09      903.74     19.06 o
   1  18   6      298.38      306.88     12.46 o
   2  18   6        2.00        3.64      3.83 o
   3  18   6       54.47       53.84      7.93 o
  -1  19   6      868.81      923.55     24.66 o
   0  19   6      292.55      281.79     13.68 o
   1  19   6      255.92      280.23     13.71 o
  -7   0   7      110.70      115.71     23.46 o
  -5   0   7     1065.32     1081.24     21.56 o
  -3   0   7     3873.62     3825.96     63.99 o
  -1   0   7       54.85       31.70      2.67 o
   1   0   7       46.84       52.63      3.78 o
   3   0   7     3823.07     3727.87     51.18 o
   5   0   7        3.84        1.42      3.08 o
   7   0   7     1242.68     1234.51     32.02 o
  -8   1   7       37.14       40.44      6.68 o
  -7   1   7      124.52      116.29      8.31 o
  -6   1   7      380.48      395.45     12.14 o
  -5   1   7     3319.46     3195.77     35.59 o
  -4   1   7      231.90      231.90      7.77 o
  -3   1   7     3505.82     3507.28     30.13 o
  -2   1   7     1122.57     1136.42     11.20 o
  -1   1   7     2352.62     2439.42     21.88 o
   0   1   7     2086.05     2094.32     19.77 o
   1   1   7     2924.97     2934.70     24.25 o
   2   1   7     3575.47     3629.06     31.57 o
   3   1   7      849.40      846.08     13.00 o
   4   1   7     3750.82     3666.40     36.45 o
   5   1   7        8.12        8.27      2.68 o
   6   1   7      397.13      397.85     12.45 o
   7   1   7      354.32      358.03     10.28 o
   8   1   7      562.24      583.69     19.74 o
  -8   2   7        0.51        0.00      3.64 o
  -7   2   7      156.44      143.02      8.35 o
  -6   2   7      626.12      622.24     14.82 o
  -5   2   7     2195.90     2063.48     26.17 o
  -4   2   7      210.42      224.24      7.57 o
  -3   2   7      588.98      577.26      8.16 o
  -2   2   7      796.17      810.55     10.17 o
  -1   2   7      377.12      372.58      5.34 o
   0   2   7      110.75      109.40      3.46 o
   1   2   7     4328.41     4259.29     30.74 o
   2   2   7      289.32      316.35      6.49 o
   3   2   7      108.35      122.77      5.02 o
   4   2   7      747.11      722.89     14.46 o
   5   2   7     4482.68     4302.74     53.37 o
   6   2   7      267.65      268.05      9.11 o
   7   2   7       20.88       15.46      3.68 o
   8   2   7       58.25       65.70     10.22 o
  -8   3   7      143.00      141.92      9.14 o
  -7   3   7       43.50       72.70      6.80 o
  -6   3   7      238.31      225.88      8.16 o
  -5   3   7     2688.43     2603.78     31.64 o
  -4   3   7     3002.87     2948.54     32.90 o
  -3   3   7      700.00      699.04     10.16 o
  -2   3   7        3.42        4.14      1.30 o
  -1   3   7     2376.72     2413.72     20.47 o
   0   3   7     1893.53     1979.74     16.66 o
   1   3   7     6316.21     6117.61     52.32 o
   2   3   7      870.94      835.86     10.34 o
   3   3   7        5.89        8.09      2.21 o
   4   3   7      615.44      585.16     11.18 o
   5   3   7      233.33      242.68      7.68 o
   6   3   7       97.87      111.59      6.24 o
   7   3   7       61.69       51.17      8.30 o
   8   3   7        3.96        1.19      5.67 o
  -8   4   7       10.72       10.94      5.35 o
  -7   4   7     1182.17     1165.56     25.34 o
  -6   4   7       18.15       12.92      3.22 o
  -5   4   7      586.68      562.07     12.08 o
  -4   4   7     1323.94     1300.93     17.23 o
  -3   4   7     7395.97     7311.19     74.67 o
  -2   4   7      267.99      341.03      6.72 o
  -1   4   7     2060.10     1967.75     16.45 o
   0   4   7      500.53      455.06      6.46 o
   1   4   7      239.85      242.03      5.53 o
   2   4   7       67.51       83.97      4.62 o
   3   4   7     1125.16     1122.07     14.37 o
   4   4   7      217.70      206.27      6.79 o
   5   4   7      211.15      193.11      7.04 o
   6   4   7        1.74        2.28      3.09 o
   7   4   7       54.23       57.30      5.24 o
   8   4   7      287.21      303.88     16.92 o
  -8   5   7       80.24       71.28      8.35 o
  -7   5   7      109.90      121.36      7.06 o
  -6   5   7      600.55      597.21     13.37 o
  -5   5   7      157.58      152.38      6.73 o
  -4   5   7       49.77       50.47      4.20 o
  -3   5   7       10.09       17.83      2.40 o
  -2   5   7     3597.90     3577.30     29.00 o
  -1   5   7     1791.94     1828.05     15.98 o
   0   5   7      950.06      945.09     10.21 o
   1   5   7     1419.64     1302.61     15.00 o
   2   5   7       41.74       40.49      2.74 o
   3   5   7       95.39       82.06      3.75 o
   4   5   7      231.91      233.75      7.24 o
   5   5   7      349.17      330.45      9.01 o
   6   5   7       16.36       21.90      4.15 o
   7   5   7        0.93        0.03      3.31 o
  -8   6   7       56.72       62.69      7.75 o
  -7   6   7       11.10        9.55      3.48 o
  -6   6   7      151.63      146.65      7.19 o
  -5   6   7     3705.04     3676.71     40.89 o
  -4   6   7      126.82      123.60      4.96 o
  -3   6   7     1643.32     1556.83     18.84 o
  -2   6   7        5.48        0.13      1.53 o
  -1   6   7      959.14     1028.56     10.93 o
   0   6   7      136.39      146.69      3.85 o
   1   6   7     5608.17     5284.89     40.36 o
   2   6   7        0.13        2.17      1.61 o
   3   6   7      546.59      536.64     10.53 o
   4   6   7      194.04      202.23      7.20 o
   5   6   7     1847.03     1808.41     26.02 o
   6   6   7      180.05      177.43      8.78 o
   7   6   7        4.19        9.08      3.44 o
  -8   7   7      258.40      261.92     13.11 o
  -7   7   7       85.07       83.92      6.33 o
  -6   7   7      438.68      410.82     12.73 o
  -5   7   7     1852.18     1786.92     28.10 o
  -4   7   7      393.63      402.48      8.56 o
  -3   7   7      142.39      140.73      8.09 o
  -2   7   7      110.79      107.01      4.31 o
  -1   7   7      253.01      272.93      6.24 o
   0   7   7      944.72      991.60     12.75 o
   1   7   7     2533.61     2530.00     22.79 o
   2   7   7      948.69      915.97     11.82 o
   3   7   7       56.22       60.06      3.82 o
   4   7   7     1020.61      930.70     15.30 o
   5   7   7       96.58      107.06      5.94 o
   6   7   7      193.61      218.71      8.41 o
   7   7   7       61.43       63.75      5.82 o
  -7   8   7      159.28      165.49      8.57 o
  -6   8   7      214.24      215.61      8.84 o
  -5   8   7      393.31      398.08      9.73 o
  -4   8   7        2.99        3.26      2.32 o
  -3   8   7     2461.47     2391.62     24.58 o
  -2   8   7       13.66       13.36      2.31 o
  -1   8   7      922.85      898.14     10.46 o
   0   8   7      249.28      231.32      6.37 o
   1   8   7       98.33      101.69      4.04 o
   2   8   7     1224.32     1231.52     15.71 o
   3   8   7     2574.49     2423.02     23.41 o
   4   8   7      175.22      172.96      6.43 o
   5   8   7      259.41      270.41      8.67 o
   6   8   7        6.10        7.17      3.21 o
   7   8   7      151.77      150.14     10.55 o
  -7   9   7       86.57       82.49      6.53 o
  -6   9   7      304.25      301.59     10.22 o
  -5   9   7      329.45      311.57      8.22 o
  -4   9   7       99.84      100.41      4.99 o
  -3   9   7     1058.00     1024.56     14.38 o
  -2   9   7      691.04      681.69     11.86 o
  -1   9   7      405.61      417.82      7.52 o
   0   9   7     1247.53     1272.98     15.75 o
   1   9   7      100.06       93.15      4.45 o
   2   9   7     3224.12     3154.95     30.39 o
   3   9   7       20.94       17.88      3.30 o
   4   9   7      123.78      106.15      4.86 o
   5   9   7      447.09      412.52     10.71 o
   6   9   7       14.00       18.08      4.03 o
   7   9   7        3.41        0.86      5.78 o
  -7  10   7      172.92      187.52     11.01 o
  -6  10   7        1.46        3.19      3.13 o
  -5  10   7      122.74      132.17      5.96 o
  -4  10   7        0.06        1.43      2.30 o
  -3  10   7      564.15      566.61     10.57 o
  -2  10   7       72.37       72.39      4.19 o
  -1  10   7       30.93       37.43      3.16 o
   0  10   7      400.10      411.82      8.47 o
   1  10   7      882.02      874.29     13.04 o
   2  10   7     3553.51     3379.08     32.47 o
   3  10   7      599.93      561.15      9.95 o
   4  10   7      764.98      721.50     11.79 o
   5  10   7     1011.62     1024.22     18.65 o
   6  10   7      175.71      171.97      7.92 o
  -7  11   7        3.93        2.65      5.76 o
  -6  11   7       69.68       60.82      5.81 o
  -5  11   7     1173.96     1160.18     17.31 o
  -4  11   7     1970.52     1956.33     23.14 o
  -3  11   7        0.02        1.54      2.24 o
  -2  11   7       56.04       54.70      3.95 o
  -1  11   7       11.52       11.18      2.68 o
   0  11   7     1003.10      978.61     14.03 o
   1  11   7      296.59      287.95      7.52 o
   2  11   7      252.01      257.05      7.29 o
   3  11   7       31.76       26.53      3.36 o
   4  11   7     1860.68     1792.09     20.62 o
   5  11   7       86.64       83.79      5.07 o
   6  11   7      389.23      427.99     15.97 o
  -6  12   7      585.20      564.49     16.06 o
  -5  12   7        1.78        0.41      2.78 o
  -4  12   7      255.44      266.10      8.03 o
  -3  12   7     1225.43     1225.28     19.95 o
  -2  12   7       83.94       95.49      4.97 o
  -1  12   7      660.92      639.26     13.90 o
   0  12   7       66.49       75.86      4.74 o
   1  12   7     1729.42     1660.92     20.24 o
   2  12   7     1653.11     1659.56     20.56 o
   3  12   7      446.90      440.04      9.96 o
   4  12   7       16.72       26.46      3.43 o
   5  12   7       32.50       35.37      3.99 o
   6  12   7        0.57        0.49      4.29 o
  -6  13   7      215.03      212.74     10.77 o
  -5  13   7      256.75      250.95      8.62 o
  -4  13   7       33.33       34.94      3.93 o
  -3  13   7        0.09        2.14      2.49 o
  -2  13   7     1744.52     1752.08     21.31 o
  -1  13   7      739.58      758.52     28.17 o
   0  13   7      356.25      375.76      8.84 o
   1  13   7        0.65        0.00      2.15 o
   2  13   7       60.56       68.92      4.70 o
   3  13   7      128.75      136.88      6.24 o
   4  13   7      274.33      285.27      8.67 o
   5  13   7       79.66       75.87      5.57 o
  -5  14   7       66.05       70.15      8.32 o
  -4  14   7       19.42       31.75      4.05 o
  -3  14   7     1083.33     1061.41     16.47 o
  -2  14   7       54.58       53.76      5.27 o
  -1  14   7      822.08      812.28     16.80 o
   0  14   7      162.78      166.00      7.92 o
   1  14   7      198.15      205.47      7.20 o
   2  14   7        8.26        6.41      2.82 o
   3  14   7      359.76      340.03     13.55 o
   4  14   7      541.44      584.54     12.50 o
   5  14   7       52.26       60.81      6.48 o
  -5  15   7      432.74      399.58     15.78 o
  -4  15   7      780.26      778.56     14.60 o
  -3  15   7       70.24       57.78      4.77 o
  -2  15   7      119.00      118.49     10.10 o
  -1  15   7     1039.61     1039.57     19.80 o
   0  15   7      747.39      736.14     16.18 o
   1  15   7       15.21       13.84      3.39 o
   2  15   7       59.67       64.71      5.05 o
   3  15   7        2.32       11.18      3.41 o
   4  15   7       45.42       51.45      5.19 o
  -4  16   7       27.41       38.36      5.95 o
  -3  16   7      285.76      284.57      8.95 o
  -2  16   7       20.09       19.49      4.49 o
  -1  16   7      174.71      175.40      8.71 o
   0  16   7       21.53       18.32      5.00 o
   1  16   7      316.49      337.24     10.90 o
   2  16   7      665.91      651.38     13.20 o
   3  16   7       52.52       44.82      4.90 o
   4  16   7       51.54       51.27      6.96 o
  -3  17   7       12.77        9.31      8.97 o
  -2  17   7     1469.69     1502.77     28.49 o
  -1  17   7      125.50      121.62      7.93 o
   0  17   7        7.25        8.42      3.87 o
   1  17   7      263.23      264.88      9.43 o
   2  17   7      299.27      303.41     10.12 o
   3  17   7        0.68        0.00      4.44 o
  -2  18   7       34.93       44.28     10.62 o
  -1  18   7      392.58      397.63     16.15 o
   0  18   7       41.73       46.17      8.43 o
   1  18   7      462.53      482.59     21.72 o
  -8   0   8      493.43      515.53     31.02 o
  -6   0   8        1.42        1.46      4.67 o
  -4   0   8     2150.48     1997.46     31.73 o
  -2   0   8     2036.52     1971.76     34.23 o
   0   0   8     3285.91     3263.04     33.46 o
   2   0   8     2028.90     1996.85     32.26 o
   4   0   8        8.77        6.94      4.80 o
   6   0   8      835.49      864.20     22.48 o
  -8   1   8      104.17      114.32     11.64 o
  -7   1   8       57.81       49.49      6.10 o
  -6   1   8      188.10      185.47      9.12 o
  -5   1   8      395.29      408.11     10.21 o
  -4   1   8       73.14       75.68      4.82 o
  -3   1   8     1497.28     1443.87     22.10 o
  -2   1   8      329.85      349.32      5.55 o
  -1   1   8      137.69      117.06      5.55 o
   0   1   8     1733.78     1718.55     16.38 o
   1   1   8     1930.63     1903.70     17.99 o
   2   1   8     3513.89     3490.95     34.43 o
   3   1   8        3.50        5.51      2.25 o
   4   1   8      525.90      508.15     10.67 o
   5   1   8     1158.85     1143.46     21.34 o
   6   1   8       83.75       91.75      7.74 o
   7   1   8      127.97      149.24      7.60 o
  -8   2   8       38.44       46.89     15.06 o
  -7   2   8       34.17       28.80      5.21 o
  -6   2   8     1372.64     1421.19     28.91 o
  -5   2   8      156.04      134.68      6.39 o
  -4   2   8      948.23      953.62     15.73 o
  -3   2   8       26.36       32.30      3.47 o
  -2   2   8     1129.61     1130.52     13.20 o
  -1   2   8       77.81       77.54      4.09 o
   0   2   8     2588.44     2570.56     19.62 o
   1   2   8      463.04      462.53      8.21 o
   2   2   8     6137.50     6097.26     54.03 o
   3   2   8      368.64      369.80      9.16 o
   4   2   8     1386.10     1376.07     20.80 o
   5   2   8       30.85       29.65      3.79 o
   6   2   8      868.78      854.18     15.68 o
   7   2   8       11.48       11.18      3.72 o
  -8   3   8       59.77       64.96     10.03 o
  -7   3   8      961.42      985.40     21.73 o
  -6   3   8      224.39      217.75      8.41 o
  -5   3   8       99.07      104.38      7.48 o
  -4   3   8      111.22      121.63      5.93 o
  -3   3   8     1097.96     1090.03     13.81 o
  -2   3   8       31.66       33.53      2.72 o
  -1   3   8     1340.12     1372.85     14.12 o
   0   3   8      163.12      152.36      5.53 o
   1   3   8      280.16      270.69      6.75 o
   2   3   8      845.14      824.93     11.78 o
   3   3   8     1572.13     1544.08     21.62 o
   4   3   8      882.31      848.77     14.46 o
   5   3   8       21.39       24.19      3.70 o
   6   3   8      304.58      300.80     10.24 o
   7   3   8       31.45       30.30      5.45 o
  -8   4   8      363.00      422.31     20.27 o
  -7   4   8      179.77      189.47     12.26 o
  -6   4   8       42.01       40.60      4.70 o
  -5   4   8      127.36      110.60      6.10 o
  -4   4   8     5355.14     5197.13     52.36 o
  -3   4   8      324.87      281.33      8.90 o
  -2   4   8     2106.86     2192.96     21.84 o
  -1   4   8      555.72      574.98      7.78 o
   0   4   8      110.37      116.36      4.98 o
   1   4   8       57.77       63.03      3.68 o
   2   4   8       78.50       87.78      4.08 o
   3   4   8      327.80      315.74      8.27 o
   4   4   8       22.47       25.69      3.98 o
   5   4   8      223.30      216.65      7.80 o
   6   4   8      316.36      307.00     14.96 o
   7   4   8       22.67       32.15      5.83 o
  -8   5   8        0.28        0.00      4.88 o
  -7   5   8       88.61       81.01      6.34 o
  -6   5   8       26.16       25.99      5.84 o
  -5   5   8     2359.04     2283.11     29.53 o
  -4   5   8      325.78      340.35      9.48 o
  -3   5   8     1285.33     1297.53     15.96 o
  -2   5   8      232.68      266.33     10.44 o
  -1   5   8       67.02       62.65      2.88 o
   0   5   8       90.76      103.95      3.52 o
   1   5   8     2182.81     2194.43     22.29 o
   2   5   8      670.56      640.49     11.48 o
   3   5   8       23.66       26.54      3.37 o
   4   5   8      143.74      141.21      6.74 o
   5   5   8      809.69      813.10     14.93 o
   6   5   8       19.17       18.19      3.88 o
   7   5   8      214.82      211.42     10.61 o
  -7   6   8        8.39        4.80      3.37 o
  -6   6   8      756.92      752.38     15.80 o
  -5   6   8        7.78        7.49      3.11 o
  -4   6   8      415.65      393.00      9.22 o
  -3   6   8       62.96       66.69      4.23 o
  -2   6   8     1885.10     1879.35     20.15 o
  -1   6   8       44.42       51.20      3.33 o
   0   6   8        7.36        9.31      2.06 o
   1   6   8     1133.20     1108.90     13.21 o
   2   6   8      952.51      895.86     11.88 o
   3   6   8       34.05       21.99      4.05 o
   4   6   8       30.62       39.29      4.09 o
   5   6   8       19.04       11.88      3.63 o
   6   6   8       83.80       90.81      6.27 o
   7   6   8      143.98      163.79     34.53 o
  -7   7   8      238.81      244.23     11.07 o
  -6   7   8      137.71      126.91      7.19 o
  -5   7   8       24.89       21.00      3.75 o
  -4   7   8      498.11      505.55     10.02 o
  -3   7   8      969.37      962.95     13.80 o
  -2   7   8      185.07      194.01      5.95 o
  -1   7   8      324.88      310.27      7.05 o
   0   7   8      506.11      484.64      8.89 o
   1   7   8      772.88      740.41     10.53 o
   2   7   8      159.44      138.24      4.91 o
   3   7   8     1434.02     1414.52     19.05 o
   4   7   8      107.55       88.65      6.14 o
   5   7   8       25.47       31.18      4.28 o
   6   7   8      595.45      567.37     13.31 o
   7   7   8      457.40      431.67     56.03 o
  -7   8   8      159.37      139.05      8.94 o
  -6   8   8       37.29       46.42      5.23 o
  -5   8   8       17.66       18.20      4.26 o
  -4   8   8     1761.36     1727.45     22.59 o
  -3   8   8       59.41       61.17      4.49 o
  -2   8   8       59.72       67.63      4.40 o
  -1   8   8     1603.78     1625.65     18.68 o
   0   8   8     2411.46     2251.61     23.40 o
   1   8   8       23.03       37.36      6.62 o
   2   8   8      299.43      270.43      7.14 o
   3   8   8      707.01      669.52     10.86 o
   4   8   8       89.79      103.04      5.83 o
   5   8   8      738.89      709.56     14.42 o
   6   8   8      737.66      749.09     15.52 o
  -7   9   8        1.06        1.52      4.40 o
  -6   9   8       24.07       11.92      3.88 o
  -5   9   8      555.72      587.91     13.84 o
  -4   9   8       47.34       51.70      4.20 o
  -3   9   8      808.62      750.59     12.41 o
  -2   9   8       73.10       78.02      4.33 o
  -1   9   8      117.55      110.16      5.27 o
   0   9   8       47.24       48.21      3.60 o
   1   9   8      502.30      439.45      9.09 o
   2   9   8      667.03      614.73     12.00 o
   3   9   8        2.38        2.71      2.17 o
   4   9   8       88.40       88.86      5.68 o
   5   9   8     1580.66     1582.81     23.12 o
   6   9   8       16.47       15.82      4.40 o
  -6  10   8      379.97      391.73     14.87 o
  -5  10   8      226.87      242.07      8.44 o
  -4  10   8      189.94      184.41      7.00 o
  -3  10   8     1177.40     1193.80     16.58 o
  -2  10   8      630.41      634.75     14.99 o
  -1  10   8     1858.02     1856.80     25.83 o
   0  10   8     1258.51     1247.07     16.44 o
   1  10   8       30.18       26.86      3.21 o
   2  10   8     2245.92     2104.96     23.80 o
   3  10   8       11.39       21.77      3.30 o
   4  10   8        6.49       13.66      2.89 o
   5  10   8       71.53       95.91      6.34 o
   6  10   8      680.09      674.32     18.48 o
  -6  11   8        0.03        0.00      3.52 o
  -5  11   8      354.87      364.26      9.68 o
  -4  11   8       23.22       17.45      3.68 o
  -3  11   8      228.67      218.73      7.22 o
  -2  11   8       22.25       22.66      3.18 o
  -1  11   8     1227.37     1195.97     20.08 o
   0  11   8      252.15      266.94      7.38 o
   1  11   8     1213.52     1142.04     16.16 o
   2  11   8      641.46      655.86     12.10 o
   3  11   8      761.32      780.81     13.60 o
   4  11   8      170.13      151.48      6.15 o
   5  11   8       88.58       82.71      6.61 o
   6  11   8      160.80      156.96     11.67 o
  -6  12   8      241.12      259.48     18.01 o
  -5  12   8      133.40      129.87      6.57 o
  -4  12   8      159.66      177.31      7.12 o
  -3  12   8      141.24      128.36      6.01 o
  -2  12   8     3075.43     3077.60     34.46 o
  -1  12   8      771.16      758.79     19.47 o
   0  12   8      243.78      252.80      7.98 o
   1  12   8       98.02      116.59      5.66 o
   2  12   8      190.14      199.58      7.13 o
   3  12   8      655.11      591.18     12.03 o
   4  12   8      888.30      939.10     16.46 o
   5  12   8       43.94       41.18      5.61 o
  -5  13   8     1785.19     1836.27     26.20 o
  -4  13   8      727.81      738.16     13.91 o
  -3  13   8       89.52       95.79      5.58 o
  -2  13   8      219.84      207.97      9.11 o
  -1  13   8      206.16      208.00      8.88 o
   0  13   8       95.00       88.10      6.38 o
   1  13   8     1285.47     1244.50     17.76 o
   2  13   8      213.83      216.52      7.63 o
   3  13   8      103.44       93.57      5.77 o
   4  13   8       39.98       30.47      4.40 o
   5  13   8      783.30      894.71     20.69 o
  -5  14   8       71.94       83.92      7.12 o
  -4  14   8      189.58      203.14      7.90 o
  -3  14   8      336.77      327.25      9.18 o
  -2  14   8       71.69       81.08      9.80 o
  -1  14   8        4.95        5.74      3.97 o
   0  14   8       21.86       19.71      4.10 o
   1  14   8      160.65      158.12      6.73 o
   2  14   8      510.24      522.47     11.59 o
   3  14   8        0.04        2.94      3.02 o
   4  14   8       74.94       94.08      6.94 o
  -4  15   8       53.11       61.93      6.76 o
  -3  15   8      125.87      145.34      7.53 o
  -2  15   8       19.23       18.90      4.62 o
  -1  15   8      840.60      855.29     18.27 o
   0  15   8      137.31      141.87      8.03 o
   1  15   8        1.92        0.51      2.99 o
   2  15   8       12.14        8.24      3.31 o
   3  15   8     1296.74     1339.34     21.51 o
  -3  16   8      163.68      144.33     13.44 o
  -2  16   8       25.39       20.26      5.16 o
  -1  16   8      170.17      172.63      9.10 o
   0  16   8      116.82      117.42      7.82 o
   1  16   8       28.82       44.93      5.14 o
   2  16   8      179.79      187.58     10.38 o
   3  16   8        3.64        7.40      4.37 o
  -2  17   8        5.50        7.73      6.93 o
  -1  17   8       33.13       29.00      8.24 o
   0  17   8      331.33      328.17     14.78 o
   1  17   8       85.27       91.52      9.07 o
  -7   0   9      539.37      575.40     23.49 o
  -5   0   9      269.39      274.73     17.65 o
  -3   0   9       58.38       45.04      6.50 o
  -1   0   9     1263.59     1257.07     17.33 o
   1   0   9      248.61      261.50     10.17 o
   3   0   9     2033.31     1972.85     34.26 o
   5   0   9       69.31       72.46      7.43 o
   7   0   9      910.43      917.72     41.08 o
  -7   1   9      143.87      145.49     10.57 o
  -6   1   9      137.73      128.21      8.24 o
  -5   1   9      509.14      497.49     13.70 o
  -4   1   9      246.03      248.47      8.03 o
  -3   1   9     1151.78     1136.69     23.77 o
  -2   1   9     2427.70     2414.61     23.33 o
  -1   1   9      575.69      593.57     13.36 o
   0   1   9      289.98      266.90      5.87 o
   1   1   9      524.48      518.85     10.09 o
   2   1   9      450.53      471.34     10.04 o
   3   1   9      152.53      157.13      6.39 o
   4   1   9     2909.26     2785.08     37.82 o
   5   1   9       86.94       91.19      6.10 o
   6   1   9      474.52      472.04     15.85 o
   7   1   9      829.44      814.44     40.12 o
  -7   2   9      176.71      176.66      9.93 o
  -6   2   9       15.81        8.41      4.26 o
  -5   2   9      262.92      306.35     10.92 o
  -4   2   9       15.42        9.94      2.96 o
  -3   2   9     4813.07     4717.57     53.85 o
  -2   2   9     1202.88     1236.50     16.05 o
  -1   2   9       70.92       82.82      4.18 o
   0   2   9       66.01       78.07      3.86 o
   1   2   9     2980.15     2972.70     28.22 o
   2   2   9      827.08      803.55     13.36 o
   3   2   9      739.59      707.41     14.97 o
   4   2   9      280.54      255.10      8.85 o
   5   2   9      645.11      638.44     15.68 o
   6   2   9        6.43        6.48      3.44 o
   7   2   9      103.40      105.21     11.46 o
  -7   3   9      479.82      462.99     15.08 o
  -6   3   9      104.92      119.25      7.98 o
  -5   3   9      192.32      173.52      8.20 o
  -4   3   9     1809.27     1800.85     24.55 o
  -3   3   9     2270.75     2276.12     31.33 o
  -2   3   9      451.13      426.22     11.07 o
  -1   3   9      801.66      810.80     10.62 o
   0   3   9     2181.86     2183.74     22.14 o
   1   3   9      385.84      387.52      7.25 o
   2   3   9       82.43       84.53      4.77 o
   3   3   9       36.87       33.38      4.09 o
   4   3   9        2.74        3.59      2.65 o
   5   3   9      113.84       93.82      5.93 o
   6   3   9     1863.68     1921.40     45.92 o
   7   3   9      236.54      255.58     16.32 o
  -7   4   9      904.56      900.00     21.30 o
  -6   4   9      280.49      269.28      9.80 o
  -5   4   9       65.26       75.99      9.02 o
  -4   4   9      210.17      197.53      8.40 o
  -3   4   9      103.22      111.00      6.47 o
  -2   4   9       30.22       34.02      3.03 o
  -1   4   9      236.24      227.62      6.21 o
   0   4   9       22.57       24.77      2.44 o
   1   4   9      148.02      141.60      5.70 o
   2   4   9     1286.37     1281.24     19.42 o
   3   4   9     5090.67     4969.42     47.92 o
   4   4   9        0.87        1.63      2.58 o
   5   4   9      498.94      517.50     13.33 o
   6   4   9       85.66       92.05      6.39 o
   7   4   9       57.96       48.92      9.05 o
  -7   5   9       52.03       72.83     13.43 o
  -6   5   9     1163.47     1187.75     20.85 o
  -5   5   9      211.49      204.94      8.31 o
  -4   5   9       63.59       68.77      5.16 o
  -3   5   9       74.36       75.00      4.43 o
  -2   5   9     1133.28     1135.01     14.76 o
  -1   5   9       15.45       16.70      2.46 o
   0   5   9      281.71      265.36      7.23 o
   1   5   9        0.50        4.81      1.77 o
   2   5   9       31.17       40.24      3.53 o
   3   5   9       10.14        7.64      3.28 o
   4   5   9      742.64      721.35     15.07 o
   5   5   9      114.80       96.61      6.23 o
   6   5   9      239.26      224.43     10.93 o
  -7   6   9       54.08       57.98     11.74 o
  -6   6   9       12.75       11.83      3.87 o
  -5   6   9      657.11      713.63     15.18 o
  -4   6   9       76.41       71.15      5.32 o
  -3   6   9     1050.72      974.52     14.12 o
  -2   6   9       29.28       31.23      3.07 o
  -1   6   9       22.96       37.67      3.17 o
   0   6   9      806.17      798.18     12.06 o
   1   6   9     6352.41     6098.86     50.79 o
   2   6   9       51.34       39.22      3.32 o
   3   6   9      663.41      604.01     12.25 o
   4   6   9        0.42        2.52      2.78 o
   5   6   9     1251.66     1223.11     19.77 o
   6   6   9       31.01       32.81      4.74 o
  -7   7   9      370.28      371.55     18.04 o
  -6   7   9        2.81        1.72      3.24 o
  -5   7   9      202.66      199.07     12.48 o
  -4   7   9     1173.02     1171.86     17.72 o
  -3   7   9      245.69      239.66      6.95 o
  -2   7   9      977.28      949.03     13.69 o
  -1   7   9      157.68      141.16      6.57 o
   0   7   9       42.78       48.39      3.60 o
   1   7   9       75.12       68.42      4.20 o
   2   7   9      239.65      253.50      6.52 o
   3   7   9       38.50       30.51      3.79 o
   4   7   9      316.84      308.17      9.28 o
   5   7   9      112.28      119.97      7.48 o
   6   7   9      381.77      386.42     14.07 o
  -7   8   9      343.83      333.29     20.82 o
  -6   8   9       13.61       15.08      4.91 o
  -5   8   9        3.44        4.12      3.15 o
  -4   8   9      358.91      352.71      9.72 o
  -3   8   9       10.58       10.40      2.64 o
  -2   8   9      589.69      564.95     11.48 o
  -1   8   9     1357.29     1299.95     20.41 o
   0   8   9      142.35      141.11      6.07 o
   1   8   9       78.37       61.13      4.55 o
   2   8   9      425.55      383.50      9.63 o
   3   8   9     1525.42     1437.64     22.87 o
   4   8   9      162.06      156.75      8.49 o
   5   8   9      510.92      520.27     12.80 o
   6   8   9        3.46        2.20      5.11 o
  -6   9   9      666.08      715.57     16.47 o
  -5   9   9      442.11      439.81     12.31 o
  -4   9   9        1.35        5.60      2.66 o
  -3   9   9       55.82       50.84      4.15 o
  -2   9   9      265.09      256.86      7.16 o
  -1   9   9       52.64       42.44      5.01 o
   0   9   9      275.69      257.70      7.85 o
   1   9   9      248.73      225.73      6.97 o
   2   9   9      117.83      145.98      6.06 o
   3   9   9        1.98        0.00      2.27 o
   4   9   9     1762.53     1664.57     23.70 o
   5   9   9       15.59       14.42      4.02 o
   6   9   9       99.30      113.53     14.10 o
  -6  10   9       77.17       82.99      8.65 o
  -5  10   9       12.84       17.34      4.22 o
  -4  10   9       59.31       59.41      4.72 o
  -3  10   9     2129.28     2116.76     24.46 o
  -2  10   9      268.56      269.18      9.91 o
  -1  10   9      336.78      356.67     10.52 o
   0  10   9     2209.06     2096.87     23.70 o
   1  10   9      589.89      593.25     11.28 o
   2  10   9     1109.66     1035.06     15.75 o
   3  10   9        2.34        1.70      2.61 o
   4  10   9       47.04       50.25      5.67 o
   5  10   9      129.92      126.35      8.00 o
  -6  11   9      376.83      361.67     36.50 o
  -5  11   9        9.87        9.23      3.63 o
  -4  11   9     1705.00     1698.00     22.16 o
  -3  11   9      224.22      212.73      9.57 o
  -2  11   9      723.58      699.23     22.59 o
  -1  11   9       81.47       77.30      5.94 o
   0  11   9      843.06      816.82     16.58 o
   1  11   9      234.10      219.27      7.22 o
   2  11   9      160.78      171.44      6.83 o
   3  11   9        0.06        0.00      2.60 o
   4  11   9        2.23        6.50      3.86 o
   5  11   9        6.41        9.23      5.57 o
  -5  12   9      137.41      155.73      9.40 o
  -4  12   9        5.33        3.86      2.98 o
  -3  12   9      357.99      377.44      9.66 o
  -2  12   9      213.15      230.33     11.21 o
  -1  12   9      433.28      426.54     14.32 o
   0  12   9      663.58      665.28     15.14 o
   1  12   9       46.61       64.22      4.74 o
   2  12   9      327.80      316.40      8.90 o
   3  12   9      221.50      227.21      8.11 o
   4  12   9      134.21      126.00      7.28 o
  -5  13   9      169.85      141.85     13.56 o
  -4  13   9       21.30       15.74      3.75 o
  -3  13   9        1.26        2.45      2.99 o
  -2  13   9      368.89      363.43     11.84 o
  -1  13   9        6.29        7.86      3.56 o
   0  13   9      368.71      374.26     11.74 o
   1  13   9        0.31        1.40      2.81 o
   2  13   9      294.49      315.07      9.13 o
   3  13   9      245.92      250.70     11.86 o
   4  13   9      725.03      785.30     19.29 o
  -4  14   9        0.70        4.38      4.42 o
  -3  14   9      582.47      599.91     15.68 o
  -2  14   9        4.37        1.39      3.83 o
  -1  14   9      318.69      317.10     12.91 o
   0  14   9       83.58       94.16      7.09 o
   1  14   9      401.91      400.99     10.98 o
   2  14   9      149.25      159.08      7.27 o
   3  14   9      646.64      739.66     15.58 o
  -3  15   9        0.93        0.93      5.83 o
  -2  15   9        5.19        0.00      5.26 o
  -1  15   9      222.68      218.66     10.13 o
   0  15   9      714.94      715.50     17.05 o
   1  15   9       50.47       53.79      6.64 o
   2  15   9      496.31      544.44     14.48 o
  -2  16   9      178.89      180.85     25.43 o
  -1  16   9      127.49      137.28     15.26 o
   0  16   9        9.89        8.00      6.00 o
   1  16   9      457.70      515.48     22.98 o
  -6   0  10      195.68      193.73     14.10 o
  -4   0  10     1824.36     1786.84     93.54 o
  -2   0  10      235.28      233.80     12.02 o
   0   0  10     1789.90     1825.91     30.85 o
   2   0  10     5097.07     5081.30     68.64 o
   4   0  10      256.34      231.65     11.28 o
   6   0  10      590.64      625.23     33.49 o
  -7   1  10      225.42      227.71     15.58 o
  -6   1  10      261.78      263.90     11.48 o
  -5   1  10      398.64      390.09     13.14 o
  -4   1  10       63.21       72.52      6.17 o
  -3   1  10      269.06      285.01     11.39 o
  -2   1  10     1360.61     1361.06     19.39 o
  -1   1  10        4.36        7.91      1.73 o
   0   1  10     4523.37     4492.59     39.25 o
   1   1  10     1787.47     1724.68     21.61 o
   2   1  10     2134.14     2095.06     25.32 o
   3   1  10       21.11       25.03      3.82 o
   4   1  10      913.71      881.80     18.70 o
   5   1  10     1149.28     1062.59     19.75 o
   6   1  10       17.80        6.61      5.86 o
  -7   2  10       19.38       26.06      7.31 o
  -6   2  10     2610.63     2625.49     45.16 o
  -5   2  10       86.06      104.17      7.43 o
  -4   2  10       13.41       11.10      3.17 o
  -3   2  10        1.21        4.74      2.76 o
  -2   2  10      516.96      520.01      9.45 o
  -1   2  10        6.64        2.27      1.78 o
   0   2  10     1894.55     1894.74     26.54 o
   1   2  10       81.78       87.35      5.63 o
   2   2  10     1456.16     1424.34     19.63 o
   3   2  10        9.51        6.19      2.88 o
   4   2  10     1974.82     1977.16     34.32 o
   5   2  10       22.50       30.72      5.13 o
   6   2  10      380.08      351.91     27.51 o
  -7   3  10      395.35      429.48     20.64 o
  -6   3  10       84.60       90.19      7.57 o
  -5   3  10      146.25      140.70      9.58 o
  -4   3  10       14.81       17.01      3.55 o
  -3   3  10     1182.82     1205.26     18.83 o
  -2   3  10     2023.99     1968.72     21.37 o
  -1   3  10       56.04       58.29      4.53 o
   0   3  10        0.18        1.73      1.79 o
   1   3  10       31.46       21.80      3.17 o
   2   3  10     1031.89      987.87     15.75 o
   3   3  10     2054.36     2051.04     28.27 o
   4   3  10      453.81      443.58     11.15 o
   5   3  10      203.21      192.22      8.18 o
   6   3  10       88.64       77.79     10.29 o
  -7   4  10       83.06       69.83      9.89 o
  -6   4  10       67.24       63.26      6.95 o
  -5   4  10      157.28      160.76      7.77 o
  -4   4  10     1127.20     1123.44     21.10 o
  -3   4  10      170.29      170.50      8.37 o
  -2   4  10      846.70      830.22     12.56 o
  -1   4  10      273.43      282.77      9.56 o
   0   4  10     1479.84     1470.18     19.11 o
   1   4  10      100.26      100.77      5.23 o
   2   4  10     1263.34     1249.15     19.89 o
   3   4  10      181.75      169.67      7.17 o
   4   4  10       50.10       47.91      4.78 o
   5   4  10        9.05        9.63      3.59 o
   6   4  10      476.53      528.57     30.85 o
  -7   5  10        7.99        8.26      7.73 o
  -6   5  10      198.08      193.18     10.34 o
  -5   5  10      327.47      317.96     10.30 o
  -4   5  10        0.02        1.50      2.83 o
  -3   5  10      219.16      223.93      8.02 o
  -2   5  10     1902.22     1864.19     21.01 o
  -1   5  10      410.50      380.50     10.15 o
   0   5  10      501.76      520.08      9.81 o
   1   5  10     2156.83     2143.89     23.36 o
   2   5  10       16.13       18.98      3.45 o
   3   5  10      146.90      128.23      6.51 o
   4   5  10       12.35       13.83      3.41 o
   5   5  10      699.15      703.14     22.14 o
   6   5  10      369.56      342.39     54.03 o
  -6   6  10      983.53      973.75     20.10 o
  -5   6  10        0.82        0.77      3.07 o
  -4   6  10       10.47       12.12      3.41 o
  -3   6  10      607.31      611.16     13.26 o
  -2   6  10     1694.31     1693.09     21.93 o
  -1   6  10      720.79      733.48     14.55 o
   0   6  10      252.55      227.56      6.77 o
   1   6  10      469.15      423.50      9.17 o
   2   6  10      988.64      931.62     15.66 o
   3   6  10        5.67        0.00      2.75 o
   4   6  10     1502.46     1481.59     22.08 o
   5   6  10       50.11       55.82      7.32 o
   6   6  10       79.79       93.45     16.24 o
  -6   7  10        0.28        3.99      3.85 o
  -5   7  10       32.67       27.59      4.44 o
  -4   7  10      261.63      254.85      9.36 o
  -3   7  10      242.40      233.59      7.25 o
  -2   7  10      617.60      622.52     12.39 o
  -1   7  10      258.25      278.64      9.10 o
   0   7  10     1368.71     1268.67     18.52 o
   1   7  10       80.40       72.25      4.46 o
   2   7  10      909.26      802.45     16.14 o
   3   7  10     1100.49     1060.09     17.63 o
   4   7  10      201.29      180.24      7.95 o
   5   7  10      245.08      246.34     10.46 o
  -6   8  10        7.33        8.82      7.59 o
  -5   8  10      124.78      131.70      8.66 o
  -4   8  10      993.20     1026.13     23.95 o
  -3   8  10      605.47      618.48     12.98 o
  -2   8  10       18.46       21.93      4.74 o
  -1   8  10       67.28       80.13      5.72 o
   0   8  10      247.79      276.98      8.46 o
   1   8  10       23.08       32.47      3.57 o
   2   8  10     1150.90     1094.46     17.68 o
   3   8  10       75.19       68.78      7.06 o
   4   8  10       33.99       30.59      4.55 o
   5   8  10      130.06      140.71     19.07 o
  -6   9  10        9.92       20.99      8.57 o
  -5   9  10       49.65       50.35      5.82 o
  -4   9  10       80.60       93.96      6.02 o
  -3   9  10      600.81      618.28     12.01 o
  -2   9  10      461.05      461.96     12.27 o
  -1   9  10       70.76       77.48      5.85 o
   0   9  10      342.41      326.64     11.72 o
   1   9  10     1213.37     1201.78     17.17 o
   2   9  10       84.55       82.43      5.12 o
   3   9  10       15.00       16.37      4.27 o
   4   9  10       56.05       55.31      6.04 o
   5   9  10      609.78      638.42     20.39 o
  -5  10  10      326.30      345.82     12.72 o
  -4  10  10       17.70       15.29      3.46 o
  -3  10  10     1300.59     1306.72     18.77 o
  -2  10  10        5.43        3.36      3.50 o
  -1  10  10     1213.94     1170.00     20.72 o
   0  10  10       12.50        6.71      3.38 o
   1  10  10      119.84      106.84      5.64 o
   2  10  10      639.85      594.62     12.04 o
   3  10  10      312.51      286.12     10.52 o
   4  10  10      230.97      267.11     11.81 o
  -5  11  10      828.28      826.46     23.14 o
  -4  11  10        0.00        0.11      3.03 o
  -3  11  10      417.71      436.62     13.00 o
  -2  11  10      148.69      138.13      8.94 o
  -1  11  10       65.56       77.09      6.30 o
   0  11  10       50.65       50.10      5.36 o
   1  11  10       17.60       15.94      3.31 o
   2  11  10      971.62      934.24     15.73 o
   3  11  10      918.67      926.50     17.26 o
   4  11  10      126.24      128.44     16.30 o
  -4  12  10       29.09       23.92      4.98 o
  -3  12  10      646.33      653.92     16.18 o
  -2  12  10     1141.46     1154.96     21.77 o
  -1  12  10        1.81        9.59      3.75 o
   0  12  10      240.07      258.04     12.84 o
   1  12  10       46.94       57.10      5.22 o
   2  12  10      157.02      165.67      8.55 o
   3  12  10       72.84       72.86      5.99 o
   4  12  10      201.41      213.88     15.86 o
  -4  13  10      254.86      242.78     13.01 o
  -3  13  10      299.25      314.78     15.37 o
  -2  13  10       20.61       15.70      4.43 o
  -1  13  10       84.80       91.18      7.13 o
   0  13  10      175.57      172.30      8.99 o
   1  13  10     1969.96     2029.07     32.76 o
   2  13  10       27.67       28.22      4.35 o
   3  13  10       36.10       55.04      6.18 o
  -3  14  10      464.87      478.86     34.19 o
  -2  14  10      255.50      293.49     32.42 o
  -1  14  10      109.35       93.94     15.00 o
   0  14  10      605.96      609.30     20.47 o
   1  14  10        6.91        4.51      4.77 o
   2  14  10      279.30      304.31     13.62 o
  -1  15  10      546.01      584.12     32.31 o
   0  15  10       28.99       20.23      7.66 o
   1  15  10        1.17        2.58      5.62 o
  -5   0  11      123.43      146.21     12.49 o
  -3   0  11      221.94      202.40     23.63 o
  -1   0  11     1989.94     2044.21     29.42 o
   1   0  11        5.06        1.80      3.91 o
   3   0  11     1668.73     1706.00     44.20 o
   5   0  11      390.14      404.87     19.35 o
  -6   1  11      223.54      230.92     15.41 o
  -5   1  11       29.21       29.90      5.17 o
  -4   1  11       26.38       21.06      4.58 o
  -3   1  11      166.56      182.41      8.59 o
  -2   1  11       76.40       83.31      5.29 o
  -1   1  11        7.86       13.93      3.00 o
   0   1  11      953.38      998.53     15.57 o
   1   1  11      820.32      812.59     14.29 o
   2   1  11      739.30      739.47     15.28 o
   3   1  11       13.25       13.63      3.43 o
   4   1  11      574.45      557.77     12.81 o
   5   1  11      323.64      366.20     10.97 o
  -6   2  11       12.15       13.41      6.61 o
  -5   2  11       81.03       88.00      8.99 o
  -4   2  11      558.15      551.91     14.91 o
  -3   2  11      161.33      175.44      8.69 o
  -2   2  11     1161.99     1132.36     18.10 o
  -1   2  11       49.04       50.98      4.60 o
   0   2  11       38.22       42.70      4.11 o
   1   2  11     2603.36     2582.61     29.45 o
   2   2  11        6.96        8.40      3.09 o
   3   2  11      401.30      409.90     11.62 o
   4   2  11       77.10       71.53      8.42 o
   5   2  11      951.03      936.31     24.30 o
  -6   3  11      331.13      360.83     18.53 o
  -5   3  11      438.99      434.41     16.03 o
  -4   3  11      361.00      387.01     13.41 o
  -3   3  11        9.50        5.58      3.09 o
  -2   3  11      327.83      349.26      8.95 o
  -1   3  11      271.14      252.38      8.43 o
   0   3  11     2774.95     2791.63     33.65 o
   1   3  11      904.62      947.44     28.06 o
   2   3  11     2210.60     2182.30     29.35 o
   3   3  11      116.14       95.09      6.59 o
   4   3  11       36.99       32.08      4.47 o
   5   3  11      229.24      267.94     14.07 o
  -6   4  11        0.00        0.00      5.56 o
  -5   4  11        2.76        2.71      3.93 o
  -4   4  11       20.85       22.74      4.49 o
  -3   4  11      963.18      970.95     17.34 o
  -2   4  11       24.90       32.74      4.41 o
  -1   4  11     1199.23     1193.54     19.36 o
   0   4  11        0.25        0.00      2.12 o
   1   4  11       28.14       34.85      5.40 o
   2   4  11       11.00       14.86      3.54 o
   3   4  11      607.90      611.79     13.24 o
   4   4  11        3.68        2.09      3.22 o
   5   4  11      252.35      250.48     13.84 o
  -6   5  11      665.95      719.21     29.90 o
  -5   5  11      108.90      104.86      6.99 o
  -4   5  11      127.23      131.14      7.21 o
  -3   5  11       25.74       32.94      5.39 o
  -2   5  11     1388.34     1417.05     19.97 o
  -1   5  11      257.81      250.14      8.71 o
   0   5  11      355.08      347.09      8.43 o
   1   5  11        5.76        8.34      3.55 o
   2   5  11     1554.53     1535.19     32.87 o
   3   5  11       15.81       25.78      4.62 o
   4   5  11      297.30      334.28     10.34 o
   5   5  11       40.76       42.85      7.20 o
  -6   6  11       45.06       51.54     20.60 o
  -5   6  11      586.96      613.62     15.08 o
  -4   6  11        0.01        2.38      3.25 o
  -3   6  11      101.84       91.20      6.06 o
  -2   6  11       52.66       58.39      5.54 o
  -1   6  11       12.15       17.13      3.66 o
   0   6  11        9.65        5.62      2.90 o
   1   6  11     3045.92     2900.43     36.19 o
   2   6  11       43.46       45.24      5.26 o
   3   6  11       18.29       15.45      3.81 o
   4   6  11      633.66      659.54     14.50 o
   5   6  11      572.05      587.52     23.69 o
  -5   7  11       93.92       97.15     10.72 o
  -4   7  11      379.23      418.78     13.10 o
  -3   7  11        8.27       10.37      3.68 o
  -2   7  11        4.64        3.20      3.22 o
  -1   7  11      334.74      320.72     10.26 o
   0   7  11      897.62      853.06     16.77 o
   1   7  11       41.58       41.50      4.04 o
   2   7  11      771.25      715.70     15.85 o
   3   7  11        0.39        3.98      3.51 o
   4   7  11      386.00      407.31     11.52 o
   5   7  11        4.22       14.61      9.05 o
  -5   8  11       28.71       30.81      7.08 o
  -4   8  11        5.79        4.11      3.54 o
  -3   8  11       17.85       27.80      5.42 o
  -2   8  11       41.78       46.75      5.24 o
  -1   8  11      421.77      431.96     11.96 o
   0   8  11      446.16      404.47     11.60 o
   1   8  11       20.32       19.62      3.50 o
   2   8  11      458.40      437.93     12.58 o
   3   8  11      999.73      964.62     22.33 o
   4   8  11        8.06       10.73      9.44 o
  -5   9  11       25.57       19.51      6.09 o
  -4   9  11      172.20      187.78     17.17 o
  -3   9  11       25.77       18.47      4.88 o
  -2   9  11      493.09      534.23     14.57 o
  -1   9  11       21.40       17.81      4.18 o
   0   9  11      265.83      237.57      9.45 o
   1   9  11      324.20      311.87      8.81 o
   2   9  11       19.76       19.63      4.53 o
   3   9  11      255.47      263.89     11.97 o
   4   9  11      598.76      617.65     24.63 o
  -4  10  11       41.15       54.28      7.12 o
  -3  10  11      143.04      155.61      8.64 o
  -2  10  11      631.03      616.63     15.25 o
  -1  10  11       98.36      132.11      7.86 o
   0  10  11       14.76       12.81      4.20 o
   1  10  11      961.11      941.58     15.74 o
   2  10  11      335.54      337.18     10.34 o
   3  10  11      353.18      347.02     18.27 o
  -4  11  11      433.82      489.54     17.54 o
  -3  11  11       30.38       34.63      6.33 o
  -2  11  11      178.31      167.58     10.16 o
  -1  11  11        0.75        0.00      3.30 o
   0  11  11      537.17      518.15     14.09 o
   1  11  11      117.97      130.74      7.13 o
   2  11  11      819.81      873.34     18.12 o
   3  11  11       55.13       57.44      8.22 o
  -3  12  11       52.96       61.52      8.94 o
  -2  12  11        4.72       11.65      5.79 o
  -1  12  11      930.41      935.17     19.71 o
   0  12  11        7.66       13.12      4.30 o
   1  12  11      169.31      185.62     12.00 o
   2  12  11      213.77      231.67     12.25 o
  -2  13  11     1358.02     1444.39     40.83 o
  -1  13  11       69.33       86.13     11.59 o
   0  13  11        7.93        7.13      6.06 o
   1  13  11       53.11       53.37      9.79 o
  -4   0  12        2.83        1.46      4.93 o
  -2   0  12     2641.04     2648.30     51.25 o
   0   0  12      131.96      136.12      9.08 o
   2   0  12     1532.73     1581.47     32.16 o
   4   0  12        4.71        0.00      5.43 o
  -5   1  12        2.14        0.00      3.90 o
  -4   1  12      116.17      120.41      8.21 o
  -3   1  12      562.98      586.82     15.40 o
  -2   1  12      594.55      588.17     20.97 o
  -1   1  12       73.77       62.78      8.16 o
   0   1  12      302.22      311.16      9.89 o
   1   1  12     1890.15     1872.54     26.60 o
   2   1  12      590.00      597.36     24.48 o
   3   1  12      465.07      470.39     11.92 o
   4   1  12       82.19      101.90      8.17 o
  -5   2  12      194.30      195.41     10.30 o
  -4   2  12      539.24      554.66     15.59 o
  -3   2  12        0.36        1.36      3.33 o
  -2   2  12     2193.26     2202.45     46.13 o
  -1   2  12       27.78       27.55      5.45 o
   0   2  12     1431.82     1462.10     25.25 o
   1   2  12      105.35      110.44      6.85 o
   2   2  12      114.41       94.68      6.05 o
   3   2  12       34.77       32.16      4.60 o
   4   2  12      451.12      489.38     15.14 o
  -5   3  12       12.57       12.72     11.30 o
  -4   3  12      112.26       96.96      7.65 o
  -3   3  12      880.23      894.99     24.76 o
  -2   3  12        1.94        0.00      3.98 o
  -1   3  12      754.08      790.57     15.65 o
   0   3  12       76.71       84.44      6.80 o
   1   3  12      235.22      225.02     10.25 o
   2   3  12      979.65      975.50     18.59 o
   3   3  12     1073.27     1137.23     24.33 o
   4   3  12      219.39      229.40     13.51 o
  -5   4  12       32.35       37.56      6.69 o
  -4   4  12      124.49      130.97      9.13 o
  -3   4  12       28.95       23.28      7.12 o
  -2   4  12      843.82      774.52     17.47 o
  -1   4  12       12.87        5.42      3.34 o
   0   4  12      716.23      708.89     20.03 o
   1   4  12        7.43        2.84      3.67 o
   2   4  12     1092.08     1125.67     20.75 o
   3   4  12      206.45      222.59     10.05 o
   4   4  12        2.34        9.50      4.89 o
  -5   5  12      214.88      216.68     15.02 o
  -4   5  12      383.57      371.34     12.87 o
  -3   5  12      329.23      341.63     21.55 o
  -2   5  12      164.32      166.25      8.81 o
  -1   5  12      307.93      283.42      9.85 o
   0   5  12        0.68        0.00      3.76 o
   1   5  12      282.08      298.34     10.27 o
   2   5  12      580.18      571.24     14.50 o
   3   5  12       96.36      104.43      6.71 o
   4   5  12        0.05        4.08      4.66 o
  -5   6  12      301.94      327.91     14.90 o
  -4   6  12        1.68        1.93      3.60 o
  -3   6  12      260.84      254.00     17.06 o
  -2   6  12     1099.09     1145.69     20.54 o
  -1   6  12       66.62       73.21      6.10 o
   0   6  12      526.29      536.85     14.98 o
   1   6  12       73.39       66.61      7.04 o
   2   6  12      702.20      749.06     16.88 o
   3   6  12       44.32       41.39      5.67 o
   4   6  12      113.61      105.88      9.54 o
  -4   7  12      123.36      134.10     12.28 o
  -3   7  12       12.56       15.61      5.99 o
  -2   7  12     1468.11     1460.94     24.07 o
  -1   7  12      808.13      812.28     17.15 o
   0   7  12      274.06      255.01      9.64 o
   1   7  12      146.74      140.61      7.86 o
   2   7  12       28.37       43.58      5.70 o
   3   7  12      200.25      196.03     12.26 o
  -4   8  12       39.59       32.02      7.02 o
  -3   8  12        8.04        4.15      4.18 o
  -2   8  12      764.68      730.79     16.64 o
  -1   8  12       14.16       20.15      4.58 o
   0   8  12       12.05       18.69      4.45 o
   1   8  12       93.98      100.22      8.32 o
   2   8  12      466.34      482.38     15.90 o
   3   8  12        0.48        1.23      5.24 o
  -4   9  12       86.70      103.29     17.20 o
  -3   9  12      663.99      661.90     20.45 o
  -2   9  12        4.25        7.01      3.86 o
  -1   9  12       63.44       64.82      6.34 o
   0   9  12       16.92       23.18      4.71 o
   1   9  12      814.53      821.67     22.32 o
   2   9  12      153.84      176.79     11.91 o
   3   9  12      139.22      135.13     13.15 o
  -3  10  12      117.08      133.75     11.14 o
  -2  10  12      129.05      140.09     14.81 o
  -1  10  12      329.59      337.39     17.20 o
   0  10  12      217.38      226.41     14.16 o
   1  10  12      199.86      213.73     12.57 o
   2  10  12      291.44      259.65     22.39 o
  -2  11  12        0.52        8.45      6.58 o
  -1  11  12     1611.36     1659.40     42.40 o
   0  11  12        4.27        0.00      6.09 o
   1  11  12      112.32      108.87      9.93 o
  -3   0  13      566.71      510.24     26.50 o
   1   0  13       71.92       67.91      7.91 o
   3   0  13      322.05      346.01     18.51 o
  -4   1  13      693.26      670.53     17.93 o
  -3   1  13       31.15       29.60      6.48 o
   0   1  13      163.48      168.98      9.11 o
   1   1  13      131.14      144.10      7.28 o
   2   1  13      276.56      314.34     10.01 o
   3   1  13      310.02      312.17     16.32 o
  -4   2  13      470.41      485.92     21.19 o
  -3   2  13     1255.86     1304.76     35.43 o
  -2   2  13       92.52       84.80     13.15 o
  -1   2  13       23.31       25.10      7.02 o
   0   2  13       33.33       39.27      5.70 o
   1   2  13      776.83      834.89     17.34 o
   2   2  13      178.45      203.74      9.42 o
   3   2  13        5.92        1.59      4.94 o
  -4   3  13     1125.38     1156.30     38.27 o
  -3   3  13       11.71       13.80     11.07 o
  -2   3  13      475.24      511.66     21.35 o
  -1   3  13      527.85      571.87     41.98 o
   0   3  13      263.49      253.40     12.87 o
   1   3  13        9.65        2.81      3.84 o
   2   3  13      215.68      229.92     17.81 o
   3   3  13      188.73      200.56     12.12 o
  -4   4  13       15.03       20.72     12.59 o
  -3   4  13       38.63       36.33      8.34 o
  -2   4  13      192.82      215.04     14.90 o
  -1   4  13     1137.70     1123.88     36.24 o
   0   4  13      276.58      300.59     13.71 o
   1   4  13      746.03      751.48     20.81 o
   2   4  13        8.50        5.07      3.91 o
   3   4  13      559.00      548.39     23.02 o
  -4   5  13       27.24       28.28      8.52 o
  -3   5  13       12.08       12.11     13.91 o
  -2   5  13     1310.63     1293.59     28.61 o
  -1   5  13        5.40        3.16      4.09 o
   0   5  13      106.28      126.51     10.14 o
   1   5  13        0.48        0.00      3.73 o
   2   5  13      363.61      335.93     15.06 o
   3   5  13       37.67       33.46      9.24 o
  -3   6  13      856.53      767.66     27.99 o
  -2   6  13       27.35       29.61      9.36 o
  -1   6  13       42.34       49.26      5.78 o
   0   6  13      754.77      796.26     37.16 o
   1   6  13      495.52      496.67     13.82 o
   2   6  13      320.18      318.79     14.86 o
  -3   7  13       41.14       36.64      8.62 o
  -2   7  13       20.88       20.22      5.36 o
  -1   7  13        0.15        0.00      3.48 o
   0   7  13      286.76      280.01     16.85 o
   1   7  13       17.74       13.71      9.55 o
   2   7  13      183.60      184.60     12.14 o
  -2   8  13      104.24      103.41     18.14 o
  -1   8  13      327.03      333.21     16.97 o
   0   8  13      155.68      167.85     20.62 o
   1   8  13        5.22        0.00      9.22 o
  -1   9  13        1.43        4.26      6.01 o
   0   9  13      654.58      647.27     24.85 o
   0   0  14      166.78      182.35     19.33 o
  -3   1  14      420.67      494.97     31.19 o
   0   1  14      132.50      140.54     18.32 o
   1   1  14        2.31        3.01      3.94 o
   0   2  14       12.46       16.14      5.73 o
   1   2  14       50.26       50.68      7.64 o
  -1   3  14      536.47      581.45     32.93 o
   0   3  14      229.55      232.89     13.22 o
   1   3  14      118.79       97.70     11.18 o
  -1   4  14       14.45       17.11      7.49 o
   0   4  14      556.41      568.33     24.42 o
   1   4  14      389.29      408.74     16.71 o
  -1   5  14      736.38      747.67     26.53 o
   0   5  14      432.16      500.92     31.81 o
 
